# Supplementary material for: 3-Benzyl-2-(furan-2-yl)-1,3-thia­zolidin-4-one
Source: Acta Crystallogr Sect E Struct Rep Online. 2011 Sep 30;67(Pt 10):o2807–8. doi: 10.1107/S1600536811039432 (PMC3201349; doi:10.1107/S1600536811039432)
Supplement: Supplementary file 2 [file e-67-o2807-Isup2.hkl]

#
# h,k,l, Fc-squared, Fo-squared, sigma(Fo-squared) and status flag
#
data_I
_shelx_title ' BTF in P2(1)/c (100K)'
_shelx_refln_list_code          4
_shelx_F_calc_maximum      143.53
_exptl_crystal_F_000       544.00
_reflns_d_resolution_high  0.7121
 
loop_
 _symmetry_equiv_pos_as_xyz
 'x, y, z'
 '-x, y+1/2, -z+1/2'
 '-x, -y, -z'
 'x, -y-1/2, z-1/2'
 
_cell_length_a    13.2901
_cell_length_b     9.6360
_cell_length_c     9.9152
_cell_angle_alpha  90.000
_cell_angle_beta  102.855
_cell_angle_gamma  90.000
 
_shelx_F_squared_multiplier     1.000
 
loop_
 _refln_index_h
 _refln_index_k
 _refln_index_l
 _refln_F_squared_calc
 _refln_F_squared_meas
 _refln_F_squared_sigma
 _refln_observed_status
   1   0   0     2149.38     2227.85     26.29 o
   2   0   0        6.72       11.75      0.90 o
   3   0   0    11955.71    12040.00     75.49 o
   4   0   0      532.41      537.49      9.62 o
   5   0   0     5018.04     5388.95     45.74 o
   6   0   0     4102.40     4454.16     32.70 o
   7   0   0      994.25     1125.17     12.72 o
   8   0   0     1645.52     1625.01     16.84 o
   9   0   0     1915.27     1916.07     31.09 o
  10   0   0      806.22      727.84     34.42 o
  11   0   0     1545.90     1434.07     35.42 o
  12   0   0       73.55       99.61     15.49 o
  13   0   0      534.56      535.12     30.76 o
  14   0   0        2.40       -1.04      1.73 o
  15   0   0        3.56        2.50      3.62 o
  16   0   0       39.07       12.87     12.78 o
  17   0   0       31.50       24.42     10.07 o
  18   0   0      229.96      226.34     32.23 o
   1   1   0     6057.47     6044.62     31.55 o
   2   1   0      781.48      818.20      5.85 o
   3   1   0     1801.45     1886.66     11.90 o
   4   1   0     4448.91     4509.94     21.02 o
   5   1   0      374.30      349.58      3.85 o
   6   1   0     4245.42     4503.58     22.11 o
   7   1   0     1553.79     1533.91     10.32 o
   8   1   0      370.72      370.70      5.25 o
   9   1   0      101.48      104.24      3.67 o
  10   1   0       14.52       21.27      2.24 o
  11   1   0       77.82       81.56      4.56 o
  12   1   0      613.98      530.65     12.94 o
  13   1   0       69.70       73.56      6.24 o
  14   1   0      416.95      409.52     12.57 o
  15   1   0      257.73      266.74     10.57 o
  16   1   0      181.58      179.90      9.85 o
  17   1   0      378.41      408.74     14.19 o
  18   1   0       45.47       55.38      8.89 o
   0   2   0        0.52        3.67      1.09 o
   1   2   0     2498.00     2454.83     17.63 o
   2   2   0      643.49      677.86      5.07 o
   3   2   0     4632.85     4752.42     25.18 o
   4   2   0     3163.39     3324.19     15.58 o
   5   2   0       41.20       40.17      1.61 o
   6   2   0      506.36      480.99      4.56 o
   7   2   0     2866.67     2987.38     17.34 o
   8   2   0      972.88      986.60      8.85 o
   9   2   0      127.84      114.26      3.56 o
  10   2   0      145.78      125.24      4.35 o
  11   2   0      710.45      712.17     14.19 o
  12   2   0      377.94      366.03     10.70 o
  13   2   0       34.67       51.06      5.25 o
  14   2   0       99.52       86.97      6.97 o
  15   2   0        0.00        0.51      2.59 o
  16   2   0       63.89       67.10      6.93 o
  17   2   0        1.77        3.93      3.02 o
   1   3   0      290.38      297.12      3.92 o
   2   3   0        2.10        5.90      0.90 o
   3   3   0      187.17      177.64      3.03 o
   4   3   0      674.65      682.94      6.16 o
   5   3   0     4927.59     5011.76     23.28 o
   6   3   0      647.69      621.29      6.49 o
   7   3   0      173.37      178.95      3.22 o
   8   3   0      179.72      199.63      3.97 o
   9   3   0        2.97        1.74      1.17 o
  10   3   0      378.46      419.67      8.05 o
  11   3   0        1.24       -0.28      1.73 o
  12   3   0      467.37      457.83     21.62 o
  13   3   0      486.84      494.75     15.49 o
  14   3   0      178.51      183.48      9.02 o
  15   3   0       64.95       71.47      6.72 o
  16   3   0       21.46       17.22      4.11 o
  17   3   0      101.67      106.32      8.56 o
   0   4   0     1699.48     1613.77     16.64 o
   1   4   0      500.00      469.71      5.53 o
   2   4   0       71.38       57.21      2.26 o
   3   4   0        4.51        1.56      0.92 o
   4   4   0      171.14      185.16      3.56 o
   5   4   0       14.29       12.92      1.41 o
   6   4   0       23.80       22.41      1.73 o
   7   4   0      514.59      510.71      6.06 o
   8   4   0      605.53      591.75      6.99 o
   9   4   0      304.94      311.85      5.89 o
  10   4   0       86.56       93.54      4.46 o
  11   4   0      183.23      199.84      7.59 o
  12   4   0        0.16        0.84      1.86 o
  13   4   0      198.60      197.71      8.60 o
  14   4   0       27.12       23.16      6.65 o
  15   4   0       19.89       21.12      6.30 o
  16   4   0        7.60        4.21      3.17 o
  17   4   0      405.07      443.47     16.42 o
   1   5   0     1097.29     1109.46      9.65 o
   2   5   0     1257.50     1238.33     10.83 o
   3   5   0      107.06       95.02      2.89 o
   4   5   0      173.02      150.23      3.91 o
   5   5   0        9.82       15.74      1.62 o
   6   5   0      194.53      212.42      4.45 o
   7   5   0      744.93      766.14      9.47 o
   8   5   0        5.85        8.08      1.58 o
   9   5   0        7.30        5.34      1.74 o
  10   5   0        2.09        5.36      2.86 o
  11   5   0      402.25      440.74     11.33 o
  12   5   0       59.51       56.62      5.34 o
  13   5   0      342.34      335.04     10.66 o
  14   5   0       81.62       89.84     11.70 o
  15   5   0      110.37      124.12     21.20 o
  16   5   0      100.66      117.08     10.41 o
   0   6   0      315.64      366.27     17.44 o
   1   6   0      909.88      905.46     11.56 o
   2   6   0       26.77       26.21      2.04 o
   3   6   0     1109.82     1119.43     11.30 o
   4   6   0       45.97       45.77      2.64 o
   5   6   0      116.29      126.67      5.46 o
   6   6   0      548.84      547.78      9.81 o
   7   6   0      117.18      123.32      5.56 o
   8   6   0       49.52       52.61      9.06 o
   9   6   0      178.83      180.45      7.46 o
  10   6   0      913.31      904.24     17.27 o
  11   6   0      170.98      189.28      9.50 o
  12   6   0      611.40      595.19     14.18 o
  13   6   0       29.79       33.41      5.37 o
  14   6   0      146.02      159.59      8.39 o
  15   6   0       21.65       25.33      5.23 o
  16   6   0       19.17       12.47      4.27 o
   1   7   0      809.14      844.95     16.01 o
   2   7   0       12.53       11.72      2.75 o
   3   7   0      154.96      138.09      7.20 o
   4   7   0     1099.03     1105.43     17.05 o
   5   7   0     1122.63     1168.82     18.59 o
   7   7   0        0.14        0.85      1.90 o
   8   7   0       54.07       61.84      6.41 o
   9   7   0       35.06       34.67      5.21 o
  10   7   0       13.69       11.19      3.74 o
  11   7   0        3.09        5.65      7.46 o
  12   7   0      295.66      316.68     12.41 o
  13   7   0        5.70        6.93      4.12 o
  14   7   0       70.73       82.31      7.94 o
  15   7   0        6.11       -3.40      8.35 o
   0   8   0      226.10      247.09     20.10 o
   1   8   0      153.82      156.93     11.41 o
   2   8   0      782.04      733.80     53.33 o
   3   8   0       42.33       46.35      7.57 o
   4   8   0       45.77       51.66      7.75 o
   5   8   0        6.15        7.61      5.08 o
   6   8   0      429.03      468.63     23.52 o
   8   8   0       55.90       60.82      7.41 o
   9   8   0      254.41      230.84     11.61 o
  10   8   0      399.07      378.73     16.56 o
  11   8   0      352.01      332.41     13.17 o
  12   8   0       89.43      100.33      8.37 o
  13   8   0       41.70       41.33      6.93 o
  14   8   0        1.47       -0.12      3.39 o
   1   9   0      532.66      499.25     20.25 o
   2   9   0      811.74      799.84     25.27 o
   3   9   0      126.37      120.33     12.06 o
   4   9   0        7.42       11.48      5.30 o
   5   9   0       11.74       21.41      7.36 o
   6   9   0      425.60      439.24     24.24 o
   7   9   0       85.57       80.06     12.89 o
   9   9   0        3.48       -2.81      4.68 o
  10   9   0       15.93       13.58      7.17 o
  11   9   0        1.00       -1.68      5.04 o
  12   9   0        1.36       -1.14      5.48 o
  13   9   0       90.07       82.84     12.15 o
   0  10   0        0.76       10.33      6.90 o
   1  10   0       55.95       65.28     25.11 o
   2  10   0      197.36      190.98     13.90 o
   3  10   0      289.00      264.89     16.18 o
   4  10   0        6.43       11.31      7.83 o
   5  10   0        1.61       -4.46      6.36 o
   6  10   0        5.68       -0.58      4.55 o
   7  10   0       52.86       36.03     10.14 o
   8  10   0        5.11        7.92      6.97 o
  10  10   0       53.14       47.28     10.72 o
  11  10   0       14.80       17.60      7.64 o
  12  10   0       46.45       42.45     10.10 o
   1  11   0       77.95       95.28     12.44 o
   2  11   0      174.63      178.95     15.00 o
   3  11   0      219.98      213.40     21.42 o
   4  11   0       24.70       20.58     10.39 o
   5  11   0      257.25      262.31     22.69 o
   6  11   0        6.85        3.98      6.41 o
   7  11   0       12.28       16.63      7.38 o
   8  11   0        2.50        0.75      5.03 o
   9  11   0        5.69        8.16      6.51 o
  10  11   0        7.88       10.50      6.11 o
   0  12   0       85.15      109.06     19.50 o
   1  12   0        8.15       16.25      6.18 o
   2  12   0       54.81       46.36      9.84 o
   3  12   0        0.05        8.87      8.81 o
   4  12   0       61.29       70.60     15.38 o
   5  12   0        1.70        7.24      8.61 o
   6  12   0       42.49       29.20     11.72 o
   7  12   0       18.15        1.11      5.91 o
   8  12   0        0.56       12.85      6.54 o
   1  13   0       90.71      120.28     24.17 o
   2  13   0       61.01       35.13     13.19 o
   3  13   0        8.81       31.92     12.20 o
   4  13   0        4.09        0.52      9.45 o
 -18   1   1       57.15       53.44      6.38 o
 -17   1   1        4.14        6.28      4.40 o
 -16   1   1       47.25       68.08      7.02 o
 -15   1   1      395.62      391.36     12.93 o
 -14   1   1        8.13       13.81      3.53 o
 -13   1   1       19.71       19.05      3.58 o
 -12   1   1      145.75      151.37      8.60 o
 -11   1   1       73.64       76.66      6.55 o
 -10   1   1      290.72      280.43      7.14 o
  -9   1   1      287.90      281.38      5.49 o
  -8   1   1      701.59      695.39      8.04 o
  -7   1   1      291.18      335.74      5.19 o
  -6   1   1        0.29        1.35      0.93 o
  -5   1   1      784.79      781.89      7.00 o
  -4   1   1      575.73      603.05      5.37 o
  -3   1   1        7.56        1.26      0.48 o
  -2   1   1     5216.96     5105.96     19.23 o
  -1   1   1      721.22      705.26      4.96 o
   0   1   1       54.63       56.39      1.07 o
   1   1   1     1487.72     1513.83      6.81 o
   2   1   1      178.54      202.73      2.59 o
   3   1   1     4210.10     4355.26     20.50 o
   4   1   1     2652.89     2779.23     15.33 o
   5   1   1      275.17      277.68      4.59 o
   6   1   1      142.68      172.64      2.60 o
   7   1   1     1377.75     1527.47      9.91 o
   8   1   1       40.83       56.07      2.58 o
   9   1   1        9.49        5.77      1.58 o
  10   1   1       92.18       90.70      3.73 o
  11   1   1        4.44       -0.60      2.01 o
  12   1   1       33.55       29.84      3.81 o
  13   1   1        0.38        7.84      4.27 o
  14   1   1       31.34       26.89      4.26 o
  15   1   1        0.00        9.08      7.24 o
  16   1   1        5.57        6.19      2.99 o
  17   1   1       65.94       82.85      9.87 o
 -18   2   1       13.13       13.65      4.03 o
 -17   2   1      328.13      330.13     13.02 o
 -16   2   1        1.63        2.88      4.94 o
 -15   2   1        5.38       -2.35      2.35 o
 -14   2   1       36.96       33.43      4.85 o
 -13   2   1        4.51        6.54      2.67 o
 -12   2   1      448.05      435.15     11.94 o
 -11   2   1        2.17        3.73      2.61 o
 -10   2   1       18.21       10.50      2.07 o
  -9   2   1      353.11      341.31      5.72 o
  -8   2   1      413.96      429.57      6.02 o
  -7   2   1        0.03        2.55      0.90 o
  -6   2   1      325.65      325.74      4.83 o
  -5   2   1      136.68      149.55      2.97 o
  -4   2   1       49.45       46.27      1.67 o
  -3   2   1      118.12      100.34      2.26 o
  -2   2   1     1857.32     1791.76      9.36 o
  -1   2   1      830.56      762.26      5.37 o
   0   2   1     2763.31     2796.34     15.11 o
   1   2   1    11621.69    11785.87     47.21 o
   2   2   1       64.25       62.87      1.51 o
   3   2   1       23.40       24.23      1.87 o
   4   2   1      372.21      367.04      5.01 o
   5   2   1      502.28      478.08      7.16 o
   6   2   1      616.91      687.06      9.19 o
   7   2   1      196.93      210.88      5.09 o
   8   2   1       18.42       20.40      1.81 o
   9   2   1       30.88       28.95      2.07 o
  10   2   1       24.68       32.79      2.60 o
  11   2   1       59.11       53.86      4.40 o
  12   2   1      142.62      131.37      9.20 o
  13   2   1        0.10       -2.53      2.80 o
  14   2   1      128.25      112.61      8.04 o
  15   2   1       70.12       74.20      7.47 o
  16   2   1      114.38      116.41      9.43 o
  17   2   1        0.92        7.73      4.67 o
 -17   3   1      167.18      186.20     11.74 o
 -16   3   1       53.64       53.84      7.10 o
 -15   3   1        0.92        4.31      2.97 o
 -14   3   1        9.01        1.45      2.72 o
 -13   3   1       31.05       26.29      4.21 o
 -12   3   1       27.72       33.94      4.31 o
 -11   3   1     2144.67     1987.31     25.70 o
 -10   3   1       23.18       21.86      2.64 o
  -9   3   1       33.44       29.53      2.87 o
  -8   3   1      652.83      650.88      7.66 o
  -7   3   1        1.42        1.86      0.94 o
  -6   3   1       27.34       25.19      1.62 o
  -5   3   1      115.89      126.87      2.57 o
  -4   3   1       30.81       24.70      1.52 o
  -3   3   1      576.54      569.55      5.92 o
  -2   3   1      411.81      403.63      4.46 o
  -1   3   1      108.64      129.42      2.45 o
   0   3   1     3282.88     3284.37     16.10 o
   1   3   1     1580.22     1578.94     10.01 o
   2   3   1     1971.28     2065.48     11.00 o
   3   3   1        0.04        0.85      0.61 o
   4   3   1       15.03       12.26      1.05 o
   5   3   1      439.27      436.48      6.75 o
   6   3   1      245.44      229.56      5.23 o
   7   3   1        7.61        6.35      1.73 o
   8   3   1      140.11      148.43      4.87 o
   9   3   1      205.48      201.88      4.01 o
  10   3   1       43.67       53.55      2.94 o
  11   3   1      214.54      227.61      6.00 o
  12   3   1      179.98      177.98      7.19 o
  13   3   1      110.55      100.53      6.45 o
  14   3   1      145.28      159.09      9.70 o
  15   3   1       60.92       50.91      5.65 o
  16   3   1        5.96        3.11      3.66 o
  17   3   1      146.57      162.46      9.61 o
 -17   4   1       71.20       81.54      7.71 o
 -16   4   1       11.49        7.08      4.11 o
 -15   4   1       54.83       60.45      6.51 o
 -14   4   1       54.09       50.22      5.78 o
 -13   4   1       82.95       77.13      6.61 o
 -12   4   1        4.24        4.49      2.77 o
 -11   4   1       15.02       13.77      3.20 o
 -10   4   1      730.80      694.66     14.04 o
  -9   4   1        5.29        7.73      1.58 o
  -8   4   1       37.39       34.78      2.60 o
  -7   4   1      400.36      415.37      5.50 o
  -6   4   1        0.40       -0.48      0.70 o
  -5   4   1       33.75       36.16      1.94 o
  -4   4   1       19.17       29.10      1.66 o
  -3   4   1      141.31      161.48      3.42 o
  -2   4   1       12.60       16.18      1.33 o
  -1   4   1      110.70      133.82      2.50 o
   0   4   1      751.78      746.62      7.75 o
   1   4   1     1074.43     1120.98      9.33 o
   2   4   1       41.42       40.84      2.02 o
   3   4   1      198.10      190.61      3.47 o
   4   4   1       22.12       22.06      1.56 o
   5   4   1       11.18        2.66      0.92 o
   6   4   1       32.37       46.89      2.21 o
   7   4   1       58.71       46.05      2.32 o
   8   4   1      189.49      183.08      4.55 o
   9   4   1       46.14       41.73      3.07 o
  10   4   1       92.01       95.26      3.94 o
  11   4   1       14.79       18.24      2.27 o
  12   4   1      126.12      116.67      6.22 o
  13   4   1       11.04        8.66      2.92 o
  14   4   1        6.99        8.12      3.07 o
  15   4   1       21.95       22.79      4.13 o
  16   4   1        9.01       17.13      3.87 o
  17   4   1       43.27       49.48     11.36 o
 -17   5   1       23.61       33.08     13.26 o
 -16   5   1      233.65      224.03     10.71 o
 -15   5   1      152.81      163.17     13.25 o
 -14   5   1       32.42       41.16      5.38 o
 -13   5   1       12.18       10.22      4.69 o
 -12   5   1       23.45       24.74      4.02 o
 -11   5   1      261.60      258.91      9.28 o
 -10   5   1      121.38      121.57      7.02 o
  -9   5   1      518.40      505.21     11.88 o
  -8   5   1      260.54      243.17      5.97 o
  -7   5   1       25.12       15.41      1.93 o
  -6   5   1      370.96      342.11      5.15 o
  -5   5   1       71.17       95.81      2.95 o
  -4   5   1     1569.29     1610.07     11.62 o
  -3   5   1      277.88      267.29      4.91 o
  -2   5   1      357.84      361.93      4.71 o
  -1   5   1        0.81        1.19      0.95 o
   0   5   1      173.27      197.57      4.14 o
   1   5   1       77.52       73.30      3.00 o
   2   5   1     1926.64     2121.90     20.18 o
   3   5   1      123.73      125.53      3.19 o
   4   5   1       12.70       17.24      1.62 o
   5   5   1       17.41        7.98      1.27 o
   6   5   1       31.59       31.59      2.27 o
   7   5   1     1984.43     1949.83     16.25 o
   8   5   1       80.27       84.70      3.84 o
   9   5   1        5.08        4.76      1.92 o
  10   5   1      638.03      630.98      8.64 o
  11   5   1      114.66      127.79      4.70 o
  12   5   1       48.64       56.88      5.31 o
  13   5   1        1.51        3.39      2.30 o
  14   5   1      217.94      218.19      8.76 o
  15   5   1      217.77      206.07      8.63 o
  16   5   1       21.32       30.14      6.83 o
 -16   6   1      154.10      149.53     14.72 o
 -15   6   1        0.52       -3.89      3.89 o
 -14   6   1      141.62      135.74      8.67 o
 -13   6   1      107.09       95.43      7.49 o
 -12   6   1      312.74      309.68     10.75 o
 -11   6   1       35.13       38.87      4.83 o
 -10   6   1      274.71      267.78      9.42 o
  -9   6   1       42.35       37.55      4.43 o
  -8   6   1       18.60       23.58      3.55 o
  -7   6   1       32.76       30.46      3.79 o
  -6   6   1      666.92      667.61     10.07 o
  -5   6   1        4.60        2.97      1.17 o
  -4   6   1       21.31       25.12      1.98 o
  -3   6   1      634.44      658.71      7.79 o
  -2   6   1     1633.53     1756.95     12.01 o
  -1   6   1      612.88      637.25      8.33 o
   0   6   1      687.91      666.69      8.15 o
   1   6   1      741.75      722.48      9.69 o
   2   6   1       18.25       21.65      2.23 o
   3   6   1      170.50      193.70      4.30 o
   4   6   1        0.85        1.14      1.09 o
   5   6   1      974.86      997.59     12.00 o
   6   6   1        8.44        7.01      1.91 o
   7   6   1      194.89      195.62      6.16 o
   8   6   1     2542.61     2502.92     31.73 o
   9   6   1     1236.95     1194.97     20.35 o
  10   6   1       71.73       68.66      5.63 o
  11   6   1      106.08      124.42      6.37 o
  12   6   1        1.07        4.98      2.83 o
  13   6   1        0.56        0.14      2.70 o
  14   6   1      111.10      116.13      7.13 o
  15   6   1        5.19       -7.03     13.42 o
 -15   7   1       67.35       69.71      7.92 o
 -14   7   1       39.60       42.38      6.61 o
 -13   7   1       35.47       31.40     11.48 o
 -12   7   1       95.67       97.59     11.41 o
 -11   7   1       37.80       46.65      9.10 o
 -10   7   1        9.06        5.68      4.75 o
  -9   7   1      188.71      185.31      9.47 o
  -8   7   1      440.82      442.30     14.28 o
  -7   7   1        0.64        0.05      2.41 o
  -6   7   1      464.96      492.25     13.49 o
  -5   7   1      230.67      231.61      8.97 o
  -4   7   1      536.73      521.76     11.41 o
  -2   7   1       15.07       13.70      3.05 o
  -1   7   1        7.18        7.91      2.50 o
   0   7   1       43.99       42.46      4.46 o
   1   7   1      108.31      115.01      6.74 o
   2   7   1      382.44      399.02     11.03 o
   3   7   1      279.36      291.44      8.75 o
   4   7   1       88.78       82.73      5.66 o
   5   7   1     1021.81     1002.24     42.90 o
   6   7   1      451.26      451.35     17.54 o
   7   7   1      163.11      170.68     11.07 o
   8   7   1      627.93      606.12     18.67 o
   9   7   1      341.15      329.66     22.41 o
  10   7   1        8.65        5.53      2.63 o
  11   7   1        5.62        6.78      4.59 o
  12   7   1      221.17      226.88      7.92 o
  13   7   1       29.08       33.15      3.98 o
  14   7   1      249.29      283.70     24.18 o
  15   7   1      189.03      197.56     19.79 o
 -14   8   1        0.06        5.54      5.12 o
 -13   8   1       17.45       20.59      7.38 o
 -12   8   1        0.62        0.76      5.42 o
 -11   8   1      263.95      249.94     18.16 o
 -10   8   1      951.97      972.55     34.97 o
  -9   8   1      635.60      646.01     28.20 o
  -8   8   1      110.87       91.11     13.19 o
  -7   8   1      153.48      163.33     10.44 o
  -6   8   1       11.11        7.75      7.99 o
  -5   8   1       67.42       72.03      7.42 o
  -4   8   1       59.89       51.58      8.00 o
  -3   8   1      863.76      888.43     25.55 o
  -2   8   1      286.29      296.19     14.97 o
  -1   8   1       38.89       22.73     10.17 o
   0   8   1      254.35      241.99     13.67 o
   1   8   1      642.11      587.86     20.33 o
   2   8   1     2302.82     2303.59     43.71 o
   3   8   1      152.84      129.86     11.65 o
   4   8   1        4.67        0.83      5.65 o
   5   8   1      561.48      574.16     25.20 o
   6   8   1       47.42        0.68      2.69 o
   7   8   1       95.45      112.84     13.50 o
   8   8   1       52.43       62.17     10.17 o
   9   8   1      286.09      321.98     22.67 o
  10   8   1        7.11        5.77      5.84 o
  11   8   1      250.30      263.51     16.80 o
  12   8   1      251.36      292.94     14.07 o
  13   8   1      199.09      211.28     10.51 o
  14   8   1       34.14       36.12      5.89 o
 -13   9   1      126.63      123.27     11.10 o
 -12   9   1       11.91       10.23      4.67 o
 -11   9   1        0.31        7.10      4.72 o
 -10   9   1       27.54       33.50      6.45 o
  -9   9   1      215.43      188.92     12.85 o
  -8   9   1      214.59      192.28     12.16 o
  -7   9   1      174.72      213.17     17.59 o
  -6   9   1      305.08      328.42     21.90 o
  -5   9   1      755.47      748.19     33.89 o
  -4   9   1      481.47      510.00     20.69 o
  -3   9   1       76.80       80.26     10.20 o
  -2   9   1      237.61      214.04     14.33 o
  -1   9   1      107.57      114.65     11.80 o
   0   9   1      207.34      198.75     13.21 o
   1   9   1      102.89      102.63     11.39 o
   2   9   1      194.59      191.95     40.01 o
   3   9   1      734.70      736.92     47.77 o
   4   9   1      768.13      773.88     32.81 o
   5   9   1       65.96       64.12     11.12 o
   6   9   1       54.12       52.70     10.67 o
   7   9   1       71.61       -1.10      2.31 o
   8   9   1      192.09      178.20     15.23 o
   9   9   1       44.08       49.85      9.86 o
  10   9   1       26.75       30.29      8.17 o
  11   9   1       96.66      100.78     12.65 o
  12   9   1       10.67       15.67      6.47 o
  13   9   1      241.44      265.14     15.66 o
 -12  10   1        4.79        4.56      5.88 o
 -11  10   1       33.08       45.88     11.08 o
 -10  10   1       37.71       41.25     10.53 o
  -9  10   1      170.09      174.54     17.77 o
  -8  10   1      209.53      187.43     17.93 o
  -7  10   1      178.44      178.58     17.76 o
  -6  10   1      118.30      153.08     19.65 o
  -5  10   1       18.08       12.39      8.21 o
  -4  10   1        0.40        1.43      4.21 o
  -3  10   1      140.66      157.62     14.69 o
  -2  10   1       27.04       32.50      7.75 o
  -1  10   1       99.85      126.59     13.35 o
   0  10   1       96.48       91.88     11.64 o
   1  10   1      499.06      468.44     24.48 o
   2  10   1      138.46      132.02     13.11 o
   3  10   1      135.83      154.31     19.22 o
   4  10   1       10.95        1.06      6.21 o
   5  10   1        3.88       -3.72      3.72 o
   6  10   1        0.55        6.40      4.86 o
   7  10   1       32.21       29.20      9.36 o
   8  10   1       16.51        0.61      3.08 o
   9  10   1       84.30      101.40     14.69 o
  10  10   1       58.11       71.25     11.69 o
  11  10   1      198.96      181.51     16.13 o
 -10  11   1        0.41       -0.90      5.74 o
  -9  11   1        3.17        9.01      6.84 o
  -8  11   1        3.95       18.94      6.50 o
  -7  11   1        3.55        6.12      6.97 o
  -6  11   1        6.56       19.29      9.39 o
  -5  11   1      881.98      795.49     39.42 o
  -4  11   1       78.34       89.40     17.12 o
  -3  11   1      272.07      285.52     58.29 o
  -2  11   1        2.22        0.41      6.94 o
  -1  11   1        0.28       -1.26      9.43 o
   0  11   1      192.73      203.32     16.08 o
   1  11   1       67.06       75.77     10.98 o
   2  11   1      151.48      153.71     16.63 o
   3  11   1      144.88      123.62     18.54 o
   4  11   1      197.66      173.94     21.28 o
   5  11   1        2.42        6.01      7.52 o
   6  11   1       16.60       21.64      7.78 o
   7  11   1       95.91       86.72     14.40 o
   8  11   1      256.49      244.06     20.04 o
   9  11   1        0.01        8.35      5.44 o
  10  11   1        0.15        6.14      6.02 o
  -8  12   1       35.42       32.82     10.66 o
  -7  12   1        3.05       13.73      9.24 o
  -6  12   1       50.61       45.19     13.76 o
  -5  12   1      284.23      241.27     24.53 o
  -4  12   1       25.21       39.16     14.20 o
  -3  12   1       32.07       47.77     13.55 o
  -2  12   1      516.27      539.52     38.01 o
  -1  12   1      120.28       98.90     14.12 o
   0  12   1       47.60      101.24     18.78 o
   1  12   1       17.44        8.96      6.37 o
   2  12   1       21.06       31.79     11.62 o
   3  12   1       32.02       42.03     13.05 o
   4  12   1      355.69      343.03     27.03 o
   5  12   1        3.58       10.08      7.48 o
   6  12   1        8.04       22.37      7.26 o
   7  12   1      178.33      191.80     18.68 o
  -5  13   1       90.36      100.84     20.55 o
  -4  13   1      175.31      179.43     25.40 o
  -3  13   1        1.99       -5.70      7.74 o
  -2  13   1       63.58       86.21     18.64 o
  -1  13   1       18.78       21.74     16.44 o
   0  13   1       20.74       36.67      8.51 o
   1  13   1       22.35       43.27     13.64 o
   2  13   1      111.73      144.15     23.77 o
   3  13   1       20.55       18.92     10.96 o
   4  13   1      334.62      347.62     29.56 o
 -18   0   2       34.31       27.53      6.34 o
 -17   0   2      230.28      227.18     15.16 o
 -16   0   2        0.02        1.92      8.60 o
 -15   0   2       14.67       22.40      5.23 o
 -14   0   2       78.08       84.61      9.85 o
 -13   0   2      226.18      230.34     13.02 o
 -12   0   2      410.46      406.50     19.73 o
 -11   0   2      126.67      114.20      9.69 o
 -10   0   2      669.41      637.46     15.86 o
  -9   0   2      576.83      629.43     12.93 o
  -8   0   2     1352.87     1198.40     17.16 o
  -7   0   2      547.34      546.91     12.13 o
  -6   0   2      128.83      102.78      7.20 o
  -5   0   2       12.04       15.53      3.33 o
  -4   0   2      990.73      927.08     13.06 o
  -3   0   2     3154.42     3328.35     42.93 o
  -2   0   2    20601.94    20140.25    165.20 o
  -1   0   2     2666.70     2557.02     15.99 o
   0   0   2      734.51      742.29      6.30 o
   1   0   2     9459.17     9271.96     82.59 o
   2   0   2     4825.20     5093.54     29.54 o
   3   0   2    17294.11    17077.49     92.75 o
   4   0   2     5350.35     5657.69     53.15 o
   5   0   2        8.06        9.60      1.69 o
   6   0   2    12233.17    13099.46     70.32 o
   7   0   2     2100.99     2042.69     17.53 o
   8   0   2      189.72      178.58      5.21 o
   9   0   2      170.49      159.20      6.10 o
  10   0   2      206.47      193.62     11.04 o
  11   0   2      620.45      678.78     18.04 o
  12   0   2      248.56      308.90     14.37 o
  13   0   2      669.16      659.91     21.75 o
  14   0   2        4.72        3.37      4.47 o
  15   0   2       19.91       12.61      5.89 o
  16   0   2        9.56        3.12      4.72 o
  17   0   2      634.53      717.81     26.60 o
 -18   1   2        9.83       15.84      4.86 o
 -17   1   2        8.62        6.40      4.64 o
 -16   1   2      405.07      393.36     13.90 o
 -15   1   2      231.91      230.15     10.52 o
 -14   1   2      401.13      411.43     14.50 o
 -13   1   2      240.41      229.13     10.54 o
 -12   1   2        0.37       -1.52      2.08 o
 -11   1   2        0.06        1.14      2.06 o
 -10   1   2      400.49      381.39      8.67 o
  -9   1   2       96.80       99.42      4.33 o
  -8   1   2      395.81      407.14      6.39 o
  -7   1   2      861.19      916.21     10.33 o
  -6   1   2      946.04      921.76      9.39 o
  -5   1   2      595.05      541.73      7.06 o
  -4   1   2     1207.61     1174.07      9.65 o
  -3   1   2     3299.41     3300.05     15.72 o
  -2   1   2     1533.37     1506.62      8.61 o
  -1   1   2      215.90      244.19      2.65 o
   0   1   2     7338.71     7232.51     33.17 o
   1   1   2      238.36      248.99      3.00 o
   2   1   2     5050.99     5173.84     20.97 o
   3   1   2      178.01      179.61      2.40 o
   4   1   2      570.08      559.15      4.76 o
   5   1   2     2627.93     2695.32     13.47 o
   6   1   2     2178.15     2154.65     12.68 o
   7   1   2      752.22      685.58      6.78 o
   8   1   2      773.81      796.59      7.68 o
   9   1   2        7.32        7.23      1.49 o
  10   1   2      158.59      140.95      4.37 o
  11   1   2      130.13      103.37      5.06 o
  12   1   2        1.54       -0.24      2.00 o
  13   1   2      272.17      267.66      9.83 o
  14   1   2      328.04      336.92     16.27 o
  15   1   2      602.28      628.19     18.91 o
  16   1   2      323.44      330.87     14.39 o
  17   1   2       53.97       66.01      9.02 o
 -18   2   2       41.94       39.07      6.73 o
 -17   2   2       36.26       33.36      5.54 o
 -16   2   2      176.53      200.07     10.82 o
 -15   2   2        2.43        1.27      2.51 o
 -14   2   2       14.90        7.20      3.08 o
 -13   2   2        5.24        4.66      2.49 o
 -12   2   2      764.98      739.03     19.71 o
 -11   2   2       69.25       69.39      7.22 o
 -10   2   2     1113.22     1046.86     16.61 o
  -9   2   2     2265.21     2194.83     21.29 o
  -8   2   2      336.57      333.60      6.28 o
  -7   2   2      120.91      138.69      3.69 o
  -6   2   2        2.12        1.38      0.77 o
  -5   2   2        3.60        3.86      1.33 o
  -4   2   2     2526.56     2636.10     13.87 o
  -3   2   2      256.50      253.87      3.35 o
  -2   2   2      458.24      459.48      4.46 o
  -1   2   2    20461.11    19866.72    105.05 o
   0   2   2       16.98        8.83      1.20 o
   1   2   2    10254.17    10273.75     47.27 o
   2   2   2       52.53       46.80      1.75 o
   3   2   2      123.55      137.70      2.59 o
   4   2   2       21.86       18.00      1.60 o
   5   2   2       14.32       12.72      2.63 o
   6   2   2       43.29       43.62      2.65 o
   7   2   2      250.49      289.39      6.27 o
   8   2   2      743.62      724.55      7.30 o
   9   2   2      965.63      947.83      8.49 o
  10   2   2     1471.84     1533.57     13.46 o
  11   2   2      195.70      235.59      7.82 o
  12   2   2      290.31      315.34     10.63 o
  13   2   2       26.05       24.32      4.30 o
  14   2   2       92.56       90.63      7.87 o
  15   2   2        6.57        6.74      3.30 o
  16   2   2       93.57      114.80      8.56 o
  17   2   2       76.65       71.15      7.07 o
 -18   3   2       40.47       33.17      5.54 o
 -17   3   2        6.41        9.12      5.24 o
 -16   3   2       49.61       62.47      7.04 o
 -15   3   2      380.63      364.79     12.96 o
 -14   3   2      353.88      356.03     12.27 o
 -13   3   2      246.71      216.46      9.34 o
 -12   3   2      181.28      190.49      8.56 o
 -11   3   2        1.62       -0.54      2.30 o
 -10   3   2     1020.44     1021.04     19.67 o
  -9   3   2       84.54       87.76      4.62 o
  -8   3   2      669.40      669.12     11.21 o
  -7   3   2     2160.73     2131.19     16.71 o
  -6   3   2      467.58      407.30      6.07 o
  -5   3   2     1162.96     1136.81      8.70 o
  -4   3   2     1085.98     1208.92      8.94 o
  -3   3   2     3117.80     3174.47     15.32 o
  -2   3   2     7500.77     7764.45     29.49 o
  -1   3   2      323.67      327.46      3.93 o
   0   3   2      812.76      848.24      6.48 o
   1   3   2      353.49      332.17      3.66 o
   2   3   2      411.81      400.12      4.48 o
   3   3   2      644.60      623.21      5.60 o
   4   3   2      709.62      721.91      6.56 o
   5   3   2     1156.37     1200.95     12.54 o
   6   3   2      181.06      148.29      4.56 o
   7   3   2       75.22       89.74      4.93 o
   8   3   2     1146.01     1130.78     14.16 o
   9   3   2      312.35      307.22      7.16 o
  10   3   2       10.49       11.05      2.52 o
  11   3   2       77.38       79.94      6.04 o
  12   3   2      169.93      171.33     10.70 o
  13   3   2       33.64       31.01      4.13 o
  14   3   2       51.51       49.55      5.09 o
  15   3   2      239.10      239.75      9.73 o
  16   3   2      331.55      308.16     15.14 o
 -17   4   2      218.82      235.53     12.94 o
 -16   4   2        1.47        0.57      3.45 o
 -15   4   2       25.74       35.08      5.58 o
 -14   4   2       85.16       74.84      7.13 o
 -13   4   2      160.10      171.15      9.08 o
 -12   4   2       10.36       13.06      3.41 o
 -11   4   2      917.31      904.04     17.48 o
 -10   4   2      124.33      113.41      6.89 o
  -9   4   2     1056.65     1003.85     21.16 o
  -8   4   2      699.89      656.66     12.28 o
  -7   4   2      151.91      119.62      3.55 o
  -6   4   2     1470.15     1504.47     12.76 o
  -5   4   2       92.95       99.02      2.83 o
  -4   4   2        0.68        2.64      0.93 o
  -3   4   2      150.67      140.39      3.08 o
  -2   4   2     1925.61     1954.74     12.47 o
  -1   4   2        1.47        1.76      0.99 o
   0   4   2      955.97      902.48      8.13 o
   1   4   2      262.35      221.58      4.19 o
   2   4   2     3914.83     3952.51     21.61 o
   3   4   2     1199.25     1231.66     10.06 o
   4   4   2      182.35      158.29      3.49 o
   5   4   2       50.79       60.87      2.46 o
   6   4   2       27.65       29.50      1.80 o
   7   4   2       92.06       87.28      4.36 o
   8   4   2      164.90      165.10      5.79 o
   9   4   2      868.82      824.80     16.02 o
  10   4   2      364.51      377.31     15.88 o
  11   4   2      375.71      361.87     17.21 o
  12   4   2      322.18      327.85     17.03 o
  13   4   2       12.82        8.84      3.79 o
  14   4   2       11.93       10.14      4.32 o
  15   4   2        0.11        8.52      3.93 o
  16   4   2        4.70        7.58      4.09 o
 -17   5   2      331.02      324.64     13.26 o
 -16   5   2       26.76       35.63      6.75 o
 -15   5   2       90.87      103.19      8.62 o
 -14   5   2      129.98      128.60      8.70 o
 -13   5   2      313.52      303.41     11.18 o
 -12   5   2      106.93      114.88      7.78 o
 -11   5   2      525.46      500.36     13.28 o
 -10   5   2        0.01       -1.19      2.22 o
  -9   5   2       63.34       67.60      7.67 o
  -8   5   2       45.25       42.31      4.61 o
  -7   5   2       54.29       46.93      3.38 o
  -6   5   2      472.94      452.28      7.11 o
  -5   5   2     1042.69     1000.76      9.47 o
  -4   5   2     2423.79     2407.43     15.96 o
  -3   5   2      423.31      449.93      5.77 o
  -2   5   2       32.56       23.64      1.66 o
  -1   5   2       71.32       94.85      3.10 o
   0   5   2      865.39      938.30      9.08 o
   1   5   2      220.08      232.56      4.72 o
   2   5   2     1273.59     1411.50     10.49 o
   3   5   2      962.39     1055.25     10.30 o
   4   5   2     1867.14     1899.08     13.31 o
   5   5   2      640.65      652.32      7.37 o
   6   5   2      670.84      648.26      7.70 o
   7   5   2        7.20        6.71      1.58 o
   8   5   2       29.69       33.05      2.49 o
   9   5   2      592.55      598.93     16.43 o
  10   5   2       14.14       20.60      5.75 o
  11   5   2        2.41        9.57      7.05 o
  12   5   2        3.98       -3.40      3.82 o
  13   5   2      312.00      335.34     15.08 o
  14   5   2       11.49       21.55     10.53 o
  15   5   2       22.62       24.18      6.13 o
  16   5   2       65.31       80.67      9.90 o
 -16   6   2       81.09      100.53      8.69 o
 -15   6   2      106.57      106.47     11.34 o
 -14   6   2        1.00        9.37      4.02 o
 -13   6   2      121.40      141.11     10.01 o
 -12   6   2       94.17       92.75      8.96 o
 -11   6   2       44.12       41.09      5.05 o
 -10   6   2       53.79       50.77      5.33 o
  -9   6   2      393.65      391.19     13.37 o
  -8   6   2      735.76      724.19     16.77 o
  -7   6   2      614.06      604.68     12.88 o
  -6   6   2       18.06       24.39      3.15 o
  -5   6   2        0.36       -1.26      1.26 o
  -4   6   2        5.51        2.33      1.14 o
  -3   6   2       15.03       22.74      1.82 o
  -2   6   2       36.93       25.57      2.12 o
  -1   6   2      659.12      591.08      8.07 o
   0   6   2      782.97      778.23      9.33 o
   1   6   2      794.28      855.49      9.85 o
   2   6   2      146.38      149.35      4.60 o
   3   6   2      516.12      543.45      9.06 o
   4   6   2       23.01       24.69      2.11 o
   5   6   2       14.23       13.14      2.19 o
   6   6   2       60.22       54.54      4.09 o
   7   6   2       85.39       87.78      5.51 o
   8   6   2       21.18       19.01      3.93 o
   9   6   2      278.62      253.45      8.75 o
  10   6   2      487.98      501.46     13.47 o
  11   6   2       11.79       15.51      9.40 o
  12   6   2       49.81       42.46     12.85 o
  13   6   2       11.65       16.05     11.59 o
  14   6   2       50.38       43.71     18.11 o
  15   6   2      173.25      193.99     19.26 o
 -15   7   2       18.82       17.01      5.17 o
 -14   7   2      268.71      276.12     13.32 o
 -13   7   2      199.90      220.89     11.65 o
 -12   7   2      280.17      285.59     12.80 o
 -11   7   2        5.95        2.15      3.40 o
 -10   7   2      246.34      227.74     10.93 o
  -9   7   2       22.94       20.02      3.72 o
  -8   7   2       83.67       90.80      6.50 o
  -7   7   2       84.93       85.30      7.44 o
  -6   7   2       58.32       67.96      6.61 o
  -5   7   2      268.22      267.41     10.33 o
  -4   7   2      563.12      521.76     12.13 o
  -3   7   2      533.42      540.46     11.39 o
  -2   7   2      237.27      244.44      6.90 o
  -1   7   2       55.16       55.73      4.32 o
   0   7   2       60.61       54.84      4.33 o
   1   7   2      130.17      148.64      6.07 o
   2   7   2      388.59      399.48     14.19 o
   3   7   2      460.91      417.14     13.05 o
   4   7   2        7.60        5.19      2.60 o
   5   7   2       41.69       36.93      5.24 o
   6   7   2       22.60       30.74     10.82 o
   7   7   2      803.43      835.04     34.24 o
   8   7   2      148.92      172.36     18.67 o
   9   7   2      254.49      253.59     12.32 o
  10   7   2      118.09      120.97      8.45 o
  11   7   2        0.02       -0.86      4.32 o
  12   7   2      424.36      430.05     14.76 o
  13   7   2       20.38        6.61      5.80 o
  14   7   2      103.08      113.90     18.19 o
 -14   8   2        6.68        7.48      6.71 o
 -13   8   2      149.61      154.31     18.07 o
 -12   8   2      183.56      194.26     17.17 o
 -11   8   2       84.10       72.94     12.60 o
 -10   8   2       27.05       20.46      7.98 o
  -9   8   2        4.68        1.89      5.19 o
  -8   8   2       52.52       56.10     11.20 o
  -7   8   2      410.98      428.07     24.00 o
  -6   8   2      146.25      156.23     15.17 o
  -5   8   2        3.88        9.62      3.99 o
  -4   8   2      851.71      806.02     36.09 o
  -3   8   2      122.04      111.85     11.63 o
  -2   8   2      309.62      322.10     31.22 o
  -1   8   2      162.84      174.32     13.17 o
   0   8   2      265.48      223.22     13.56 o
   1   8   2      165.27      141.86     11.57 o
   2   8   2      405.67      366.96     16.32 o
   3   8   2       27.97       36.68     10.18 o
   4   8   2        1.23        5.07      4.89 o
   5   8   2        4.89        5.01      4.95 o
   6   8   2       76.26       69.66     10.56 o
   7   8   2        5.84        8.14      5.48 o
   8   8   2      364.30      362.55     15.58 o
   9   8   2      153.37      190.48     11.74 o
  10   8   2        3.49       26.24      9.28 o
  11   8   2      311.07      324.29     12.16 o
  12   8   2       31.84       22.40      4.50 o
  13   8   2      113.13      109.16      9.30 o
 -13   9   2       61.53       66.06     13.30 o
 -12   9   2        9.26       -0.75      6.08 o
 -11   9   2       10.80        7.47      6.01 o
 -10   9   2       71.17       84.67     14.51 o
  -9   9   2        3.14        4.48      4.47 o
  -8   9   2        6.74       11.92      4.56 o
  -7   9   2        4.82        2.92      8.86 o
  -6   9   2      324.91      313.94     16.14 o
  -5   9   2       28.78       28.45      7.24 o
  -4   9   2     1010.96     1043.53     43.62 o
  -3   9   2       30.06       18.31      9.80 o
  -2   9   2       97.10       96.18     14.22 o
  -1   9   2      119.77      118.23     12.28 o
   0   9   2       99.13      101.52     11.81 o
   1   9   2      103.30       94.41     11.00 o
   2   9   2       94.81      104.34     15.33 o
   3   9   2       29.67       21.81      7.42 o
   4   9   2      629.25      589.83     27.60 o
   5   9   2      848.80      815.03     32.23 o
   6   9   2       24.05       16.92      6.91 o
   7   9   2        0.07       -1.43      4.10 o
   8   9   2      105.19      111.43     11.88 o
   9   9   2        3.26        3.02      4.83 o
  10   9   2      124.46      102.74     12.51 o
  11   9   2       19.66       14.74      5.81 o
  12   9   2       70.07       78.08     10.00 o
 -12  10   2        0.01        0.18      2.19 o
 -11  10   2       36.65       39.24      8.87 o
 -10  10   2      208.25      221.34     32.09 o
  -9  10   2        5.70       -0.04      6.48 o
  -8  10   2       28.85       26.08      9.38 o
  -7  10   2       89.63      108.61     17.19 o
  -6  10   2      115.38      127.09     19.28 o
  -5  10   2       31.12       41.27     11.62 o
  -4  10   2        0.80       -3.69      3.69 o
  -3  10   2      391.07      374.92     19.29 o
  -2  10   2      137.87      140.74     19.44 o
  -1  10   2      152.78      164.72     15.24 o
   0  10   2      192.37      197.39     15.43 o
   1  10   2       57.58       28.74     17.68 o
   2  10   2       13.47       23.05     14.38 o
   3  10   2       61.93       56.81     12.34 o
   4  10   2        0.75       13.09      5.40 o
   5  10   2        1.56        8.20      5.39 o
   6  10   2       78.41       76.89     12.63 o
   7  10   2       68.87        6.47      4.52 o
   8  10   2      249.17      231.57     17.82 o
   9  10   2        1.89        6.07      5.57 o
  10  10   2       68.58       75.08     11.66 o
  11  10   2        0.58        2.21      5.55 o
 -10  11   2       22.71        5.89      7.79 o
  -9  11   2      112.50      126.13     18.15 o
  -8  11   2       12.83       -4.31      7.50 o
  -7  11   2      309.13      309.32     25.97 o
  -6  11   2        4.25        7.52      9.06 o
  -5  11   2        4.81        8.13      9.33 o
  -4  11   2       16.20       15.92      9.87 o
  -3  11   2        0.83        8.83      4.47 o
  -2  11   2        4.97       15.45      6.61 o
  -1  11   2      361.21      354.55     24.41 o
   0  11   2        7.28       10.90      7.68 o
   1  11   2      239.06      262.24     31.48 o
   2  11   2       72.16       73.14     16.01 o
   3  11   2       93.16       85.14     16.13 o
   4  11   2       25.12       13.21      8.46 o
   5  11   2       19.88       39.53     10.38 o
   6  11   2       18.33        5.69      4.86 o
   7  11   2       76.00       79.09     14.17 o
   8  11   2       15.40       -1.94      2.79 o
   9  11   2       20.85       25.47      8.75 o
  -8  12   2       42.46       20.67      9.51 o
  -7  12   2       24.16       11.08      9.76 o
  -6  12   2        1.34       17.04     10.55 o
  -5  12   2       47.42       76.58     18.01 o
  -4  12   2       75.65       50.02     14.39 o
  -3  12   2       15.47       16.93     10.40 o
  -2  12   2       58.35       39.85      9.11 o
  -1  12   2       15.42        1.29     11.45 o
   0  12   2      144.62      130.10     15.28 o
   1  12   2      100.89       98.48     18.35 o
   2  12   2       31.38       19.44     10.35 o
   3  12   2        2.41        1.72      9.40 o
   4  12   2       14.50       14.35      8.86 o
   5  12   2        4.62       -3.39      6.24 o
   6  12   2       14.10       -4.20      4.20 o
   7  12   2       14.55        8.43      5.42 o
  -3  13   2        0.21       -0.45      8.44 o
  -2  13   2        4.64        5.17      4.89 o
  -1  13   2       32.90       32.97      8.32 o
   0  13   2       55.15       28.75     12.51 o
   1  13   2        0.01       14.26     10.29 o
   2  13   2       46.24       27.20     12.07 o
   3  13   2       65.11       61.00     15.34 o
 -18   1   3      190.75      196.68     12.17 o
 -17   1   3       47.34       44.09      7.43 o
 -16   1   3       64.19       76.55      8.56 o
 -15   1   3       33.14       43.01      6.40 o
 -14   1   3       68.30       88.81      7.59 o
 -13   1   3       60.59       58.96      6.02 o
 -12   1   3     1837.39     1768.83     26.36 o
 -11   1   3        8.58       10.73      2.90 o
 -10   1   3      297.08      289.08      8.59 o
  -9   1   3     1495.56     1444.29     14.64 o
  -8   1   3      456.84      472.46      7.71 o
  -7   1   3       10.73        2.71      1.23 o
  -6   1   3      542.37      558.52      7.49 o
  -5   1   3      101.08      105.71      3.02 o
  -4   1   3        5.19        6.94      1.20 o
  -3   1   3     2674.15     2744.84     13.78 o
  -2   1   3     1861.45     1809.72      9.93 o
  -1   1   3      135.67      174.52      2.64 o
   0   1   3        7.59        9.16      0.80 o
   1   1   3      648.29      666.90      5.33 o
   2   1   3      296.50      318.56      3.25 o
   3   1   3       33.66       37.74      1.50 o
   4   1   3     1361.01     1367.19      8.52 o
   5   1   3     1125.40     1144.43      7.73 o
   6   1   3      114.20      113.51      2.46 o
   7   1   3      303.92      312.90      4.42 o
   8   1   3      133.92      156.58      3.64 o
   9   1   3      208.42      213.93      4.48 o
  10   1   3      438.70      451.31     10.03 o
  11   1   3      137.27      129.52     23.70 o
  12   1   3      101.87       92.02     11.28 o
  13   1   3       10.50        2.54      2.49 o
  14   1   3       57.71       58.04      6.95 o
  15   1   3        0.49        2.67      4.00 o
  16   1   3        5.11       14.21      6.53 o
 -18   2   3      169.64      180.16     11.66 o
 -17   2   3        3.14        3.28      2.74 o
 -16   2   3        4.18        6.49      3.41 o
 -15   2   3       77.23       80.27      7.64 o
 -14   2   3       80.46       80.75      7.29 o
 -13   2   3       64.72       57.84      6.13 o
 -12   2   3        2.91        1.58      2.36 o
 -11   2   3     1161.23     1070.72     19.34 o
 -10   2   3       16.96       19.99      2.60 o
  -9   2   3      703.91      624.02     10.11 o
  -8   2   3       12.56       17.52      2.20 o
  -7   2   3       68.73      100.51      3.21 o
  -6   2   3     1013.67     1073.92      9.38 o
  -5   2   3        2.52        1.33      0.93 o
  -4   2   3      523.57      558.40      6.20 o
  -3   2   3       40.04       39.31      1.95 o
  -2   2   3      961.39     1010.90      7.02 o
  -1   2   3      511.85      510.64      4.83 o
   0   2   3     2599.18     2725.83     13.84 o
   1   2   3      226.12      241.43      3.32 o
   2   2   3       15.54       15.76      1.15 o
   3   2   3        0.02        0.39      0.67 o
   4   2   3     2247.01     2351.88     12.76 o
   5   2   3     1176.41     1196.73      9.23 o
   6   2   3       76.81       95.99      3.52 o
   7   2   3      972.43     1041.29      9.04 o
   8   2   3       57.60       48.31      2.44 o
   9   2   3        0.35       -0.25      1.27 o
  10   2   3      118.00      129.01      3.57 o
  11   2   3       43.33       33.47      3.76 o
  12   2   3      199.17      210.77      9.01 o
  13   2   3       43.84       44.34     12.50 o
  14   2   3       30.45       42.24      8.36 o
  15   2   3       22.84       20.11      3.99 o
  16   2   3        9.71       10.33      5.11 o
 -18   3   3        6.33        0.67      3.34 o
 -17   3   3       59.89       62.19      9.14 o
 -16   3   3        9.13        7.72      4.64 o
 -15   3   3      147.83      154.78     12.80 o
 -14   3   3      161.77      140.20      9.18 o
 -13   3   3       72.52       70.09      7.61 o
 -12   3   3       80.97       76.95      6.76 o
 -11   3   3        0.00       -0.20      2.05 o
 -10   3   3       19.28       21.84      3.72 o
  -9   3   3      429.39      407.21      8.40 o
  -8   3   3       26.23       18.49      2.14 o
  -7   3   3       55.76       52.87      2.50 o
  -6   3   3      280.27      298.32      4.87 o
  -5   3   3      716.36      739.95      7.82 o
  -4   3   3        0.63       -0.23      0.68 o
  -3   3   3      318.87      324.04      4.49 o
  -2   3   3     1516.18     1510.96      9.62 o
  -1   3   3     1778.78     1924.92     11.38 o
   0   3   3       83.28       95.54      2.48 o
   1   3   3     3075.84     3357.60     15.81 o
   2   3   3       49.75       54.13      2.00 o
   3   3   3      420.07      492.30      5.19 o
   4   3   3      219.73      271.37      4.02 o
   5   3   3      420.32      430.13      5.19 o
   6   3   3     1940.69     1980.71     13.47 o
   7   3   3       22.91       24.66      2.84 o
   8   3   3     1193.75     1185.42     15.58 o
   9   3   3       89.68       97.68      5.25 o
  10   3   3        0.00        0.05      2.05 o
  11   3   3       83.62       75.29      3.29 o
  12   3   3       27.03       24.26      6.73 o
  13   3   3        3.28        3.92      5.05 o
  14   3   3        1.86        6.48      2.74 o
  15   3   3        1.80        4.95      3.04 o
  16   3   3       33.13       23.27      4.25 o
 -17   4   3       97.96      101.10      9.36 o
 -16   4   3       69.27       78.77      8.00 o
 -15   4   3        0.14        1.15      2.79 o
 -14   4   3       84.47       94.18      9.91 o
 -13   4   3       60.81       76.92      9.96 o
 -12   4   3        3.74        2.44      2.53 o
 -11   4   3       47.97       34.40      4.77 o
 -10   4   3       10.84       13.39      3.33 o
  -9   4   3      549.34      516.73     12.70 o
  -8   4   3      439.23      414.41      8.94 o
  -7   4   3      532.93      560.04      7.84 o
  -6   4   3      578.34      602.28      7.42 o
  -5   4   3      105.94      117.55      3.20 o
  -4   4   3       65.98       84.16      2.96 o
  -3   4   3      743.06      757.94      7.44 o
  -2   4   3       37.47       40.98      1.98 o
  -1   4   3     1523.77     1598.11     10.92 o
   0   4   3     5645.11     6119.72     30.52 o
   1   4   3      653.65      705.15      6.31 o
   2   4   3       77.15       46.42      2.48 o
   3   4   3        6.19       10.07      1.36 o
   4   4   3      324.97      303.93      4.74 o
   5   4   3      692.48      729.47      8.77 o
   6   4   3      150.20      137.24      3.49 o
   7   4   3      948.17      886.73      8.97 o
   8   4   3       26.25       31.74      3.80 o
   9   4   3      263.23      244.95      7.76 o
  10   4   3       37.92       35.42      6.53 o
  11   4   3       65.86       73.93      9.87 o
  12   4   3       30.45       30.27      7.09 o
  13   4   3      196.94      227.91     15.04 o
  14   4   3        6.61       10.47      4.27 o
  15   4   3       20.50       39.13      6.50 o
  16   4   3        4.28       12.53      6.28 o
 -17   5   3       57.25       55.27      7.39 o
 -16   5   3      111.57      121.37     12.56 o
 -15   5   3       12.05        9.56      4.60 o
 -14   5   3        0.26        0.77      2.97 o
 -13   5   3       71.49       51.86      6.18 o
 -12   5   3      499.93      480.59     17.04 o
 -11   5   3       14.73       12.91      3.52 o
 -10   5   3       20.80       21.38      4.62 o
  -9   5   3        4.14        1.76      3.23 o
  -8   5   3       65.80       61.59      5.65 o
  -7   5   3        7.07       10.69      2.11 o
  -6   5   3      182.49      175.23      5.31 o
  -5   5   3     1013.27      951.03      9.99 o
  -4   5   3      630.67      604.29      7.26 o
  -3   5   3       11.09       19.98      1.74 o
  -2   5   3       66.43       75.75      2.86 o
  -1   5   3      278.90      275.53      4.57 o
   0   5   3      415.16      430.57      5.39 o
   1   5   3      523.66      529.19      7.66 o
   2   5   3        7.65        2.78      1.20 o
   3   5   3        0.25        1.67      1.08 o
   4   5   3      330.74      344.40      5.82 o
   5   5   3     1300.84     1276.28     12.53 o
   6   5   3      527.99      545.06      7.67 o
   7   5   3      174.02      188.25      5.75 o
   8   5   3      894.56      860.24     10.19 o
   9   5   3       77.22       71.69      7.27 o
  10   5   3       30.53       41.68     19.39 o
  11   5   3       73.81       80.92     11.24 o
  12   5   3        1.16        4.76      4.34 o
  13   5   3      258.38      251.69     16.35 o
  14   5   3      171.98      181.92     12.94 o
  15   5   3       10.42        0.27      4.66 o
 -16   6   3        0.03        4.28      3.35 o
 -15   6   3       71.46       82.98      7.98 o
 -14   6   3       25.01       52.32      6.22 o
 -13   6   3      223.85      218.89     15.24 o
 -12   6   3       35.64       31.96      5.67 o
 -11   6   3      170.28      180.58     11.70 o
 -10   6   3      180.26      173.55      8.30 o
  -9   6   3      222.59      223.18      8.77 o
  -8   6   3      105.56       97.80      6.83 o
  -7   6   3        1.72        0.76      2.24 o
  -6   6   3        2.10        6.31      1.86 o
  -5   6   3       16.33       18.69      2.40 o
  -4   6   3      251.42      268.47      6.61 o
  -3   6   3       79.89       77.35      3.24 o
  -2   6   3       46.77       33.42      2.80 o
  -1   6   3      471.19      480.36      7.21 o
   0   6   3        2.35        1.71      1.24 o
   1   6   3      310.09      309.05      6.41 o
   2   6   3       33.30       29.52      2.57 o
   3   6   3      829.48      834.16     10.63 o
   4   6   3      185.12      187.62      5.55 o
   5   6   3       31.89       30.71      3.36 o
   6   6   3     1089.94     1137.31     17.68 o
   7   6   3      474.76      469.48     11.01 o
   8   6   3        8.86        9.32      3.49 o
   9   6   3      366.05      364.41     11.53 o
  10   6   3        2.77       18.13     10.47 o
  11   6   3      681.23      705.90     39.74 o
  12   6   3      173.79      166.29     23.76 o
  13   6   3      283.51      281.49     27.62 o
  14   6   3       77.45       73.33     12.16 o
 -15   7   3       38.16       30.11      7.66 o
 -14   7   3       15.69       13.80      5.82 o
 -13   7   3      201.64      177.72     37.77 o
 -12   7   3        0.03        7.82      5.48 o
 -11   7   3        0.74       -2.55      2.60 o
 -10   7   3       46.18       49.13      5.99 o
  -9   7   3      205.45      206.24     12.01 o
  -8   7   3       13.87        6.40      3.75 o
  -7   7   3      184.99      177.22     11.00 o
  -6   7   3      178.37      192.25      9.57 o
  -5   7   3      413.36      458.14     14.09 o
  -4   7   3        6.25        8.54      3.98 o
  -3   7   3        3.61        3.67      2.04 o
  -2   7   3      319.29      324.33      8.31 o
  -1   7   3       90.34       94.42      5.44 o
   0   7   3        6.84        8.72      2.61 o
   1   7   3       33.23       38.81      4.06 o
   2   7   3       89.69       70.32      4.84 o
   3   7   3      120.90      110.58      6.59 o
   4   7   3      187.79      193.99      9.62 o
   5   7   3      313.67      333.75     12.12 o
   6   7   3       92.47      101.45      8.83 o
   7   7   3       50.42       54.88      7.19 o
   8   7   3        1.48        3.43      4.24 o
   9   7   3       17.65       24.20      5.57 o
  10   7   3       61.95       71.59     13.27 o
  11   7   3      153.93      182.39     11.18 o
  12   7   3       84.10       92.09     19.72 o
  13   7   3       35.19       46.80     10.60 o
  14   7   3       98.82      106.55     14.96 o
 -14   8   3        0.95       -0.92      5.70 o
 -13   8   3       70.92       -0.62      2.90 o
 -12   8   3      258.90      237.80     19.93 o
 -11   8   3       26.78       26.32      8.53 o
 -10   8   3       11.29       36.36      9.12 o
  -9   8   3       83.72       82.39     13.68 o
  -8   8   3      427.24      389.55     24.43 o
  -7   8   3      807.63      803.20     35.37 o
  -6   8   3      118.56      120.78     12.04 o
  -5   8   3        0.28       -0.28      3.94 o
  -4   8   3      611.25      579.45     17.64 o
  -3   8   3       61.63       63.27     10.33 o
  -2   8   3      148.67      139.43     21.38 o
  -1   8   3      418.70      411.92     18.06 o
   0   8   3      753.36      739.20     39.18 o
   1   8   3      314.25      303.11     14.99 o
   2   8   3       54.90       43.33      7.35 o
   3   8   3      244.09      238.47     16.75 o
   4   8   3       20.40        8.18      5.41 o
   6   8   3      317.25      293.62     17.59 o
   7   8   3      147.36      162.86     13.23 o
   8   8   3      458.98      486.69     37.27 o
   9   8   3      236.52      262.26     12.83 o
  10   8   3      567.45      598.12     18.74 o
  11   8   3        0.38       10.02      5.73 o
  12   8   3        0.28        6.15      3.36 o
  13   8   3        4.67        5.26      5.69 o
 -13   9   3      169.74      123.34     17.89 o
 -12   9   3      133.55      171.08     20.99 o
 -11   9   3        6.68       11.83      6.78 o
 -10   9   3        7.43        7.31      5.58 o
  -9   9   3       27.30       24.86      8.93 o
  -8   9   3       11.13       18.11      8.54 o
  -7   9   3      350.55      315.61     23.56 o
  -6   9   3       88.64       78.97     11.22 o
  -5   9   3       16.40       18.96      5.72 o
  -4   9   3      394.83      463.41     17.97 o
  -3   9   3        3.33        7.11      7.23 o
  -2   9   3      833.20      899.85     28.29 o
  -1   9   3      381.11      404.82     19.03 o
   0   9   3       30.07       24.70      7.78 o
   1   9   3      164.20      180.55     13.64 o
   2   9   3      149.70      146.18     12.28 o
   3   9   3       87.01       92.63     13.48 o
   4   9   3       29.77       22.66      7.40 o
   5   9   3       37.82       43.03      9.77 o
   6   9   3      399.90      187.06     14.92 o
   7   9   3      204.31      196.49     15.65 o
   8   9   3       46.62       45.56      9.20 o
   9   9   3      180.08      190.46     14.46 o
  10   9   3        0.76        0.72      5.16 o
  11   9   3      101.19      107.50     10.82 o
  12   9   3        8.25        8.97      4.95 o
 -12  10   3      163.66      172.89     17.92 o
 -11  10   3      425.37      458.22     20.50 o
 -10  10   3      243.94      225.91     14.50 o
  -9  10   3        5.65       10.14      5.56 o
  -8  10   3      204.80      203.16     14.50 o
  -7  10   3        0.47        3.19      9.70 o
  -6  10   3      554.89      554.17     33.67 o
  -5  10   3        2.86        0.61      7.86 o
  -4  10   3      117.10       85.75     11.53 o
  -3  10   3      323.88      343.24     60.77 o
  -2  10   3        6.98       12.98      5.83 o
  -1  10   3      377.28      352.81     18.67 o
   0  10   3       70.71       61.52      9.97 o
   1  10   3      302.03      296.83     27.66 o
   2  10   3      212.09      259.48     21.28 o
   3  10   3      687.42      706.75     33.69 o
   4  10   3        1.42        2.33      3.64 o
   5  10   3       47.95       50.94     10.60 o
   6  10   3      159.07      153.18     15.32 o
   7  10   3        0.80        1.79      5.33 o
   8  10   3        9.22        8.16      6.64 o
   9  10   3        6.77       10.94      6.40 o
  10  10   3      461.48      496.30     24.01 o
 -10  11   3        0.12       -4.56      4.56 o
  -9  11   3       14.91       15.30      9.44 o
  -8  11   3       52.99       45.23     13.22 o
  -7  11   3        5.53       15.04     10.03 o
  -6  11   3      271.27      265.07     26.04 o
  -5  11   3      514.89      499.97     33.76 o
  -4  11   3       31.21       49.53      9.35 o
  -3  11   3      250.42      294.80     24.83 o
  -2  11   3      120.08       91.62     33.60 o
  -1  11   3      137.66      156.14     15.66 o
   0  11   3      197.36      221.79     15.97 o
   1  11   3       65.08       44.91     12.68 o
   2  11   3        1.15        0.30      5.92 o
   3  11   3       96.34       77.33     14.96 o
   4  11   3       66.55       67.48     13.15 o
   5  11   3      217.88      266.20     20.81 o
   6  11   3      389.93      409.84     25.48 o
   7  11   3       60.24       58.59     11.88 o
   8  11   3       84.58      121.70     16.50 o
  -8  12   3      152.94      166.67     24.39 o
  -7  12   3      282.79      293.88     27.13 o
  -6  12   3      111.41      118.21     21.48 o
  -5  12   3       21.72       21.69     12.14 o
  -4  12   3       28.99       34.31     13.07 o
  -3  12   3        1.04       17.37      6.41 o
  -2  12   3       21.67       27.38     12.36 o
  -1  12   3        3.08        8.74      7.64 o
   0  12   3      256.58      310.50     27.06 o
   1  12   3      503.40      641.41     37.59 o
   2  12   3      263.24      260.41     25.14 o
   3  12   3      111.26       95.04     17.37 o
   4  12   3        0.50       13.81      7.83 o
   5  12   3        0.18        4.70      5.27 o
   6  12   3        1.37        3.89      5.07 o
  -3  13   3      106.61      148.34     24.07 o
  -2  13   3       21.23       26.44     28.56 o
  -1  13   3       93.37      243.47     24.73 o
   0  13   3        2.73       -9.48      9.48 o
   1  13   3        0.52        8.81      9.31 o
   2  13   3       11.97        0.87      7.76 o
 -18   0   4       45.76       22.01     16.05 o
 -17   0   4      365.44      417.02     21.42 o
 -16   0   4        4.44       18.29      5.47 o
 -15   0   4      173.21      183.71     16.23 o
 -14   0   4        6.52        4.40      4.63 o
 -13   0   4        1.29        2.23      3.87 o
 -12   0   4      277.43      234.27     13.77 o
 -11   0   4     1041.21     1064.60     28.07 o
 -10   0   4     2333.69     2149.74     54.82 o
  -9   0   4       64.41       64.95      7.76 o
  -8   0   4      185.61      135.83      7.18 o
  -7   0   4      178.40      204.55      7.20 o
  -6   0   4      129.84      164.39      6.10 o
  -5   0   4     5977.80     6140.59     40.53 o
  -4   0   4       58.86       38.16      2.92 o
  -3   0   4      187.23      192.80      4.90 o
  -2   0   4     1088.09     1088.64     13.01 o
  -1   0   4      831.18      808.09      8.65 o
   0   0   4     3504.85     3373.51     26.99 o
   1   0   4     1223.08     1178.17     21.12 o
   2   0   4       53.72       45.25      5.14 o
   3   0   4      234.05      226.07      3.49 o
   4   0   4      778.27      871.07      8.51 o
   5   0   4        0.81        1.50      1.09 o
   6   0   4     1080.62     1128.65     12.89 o
   7   0   4       39.24       33.11      2.74 o
   8   0   4       51.83       51.77      3.57 o
   9   0   4     1112.83     1081.65     22.73 o
  10   0   4      485.56      486.45     15.72 o
  11   0   4      376.17      409.12     14.75 o
  12   0   4      123.15      106.76     13.84 o
  13   0   4      121.95      127.47     13.64 o
  14   0   4        0.27        5.93      5.86 o
  15   0   4       33.29       45.81      8.34 o
  16   0   4       13.38       -1.65      3.99 o
 -18   1   4        1.45        4.45      2.75 o
 -17   1   4      279.50      274.37     17.80 o
 -16   1   4      136.30      133.47     10.11 o
 -15   1   4       43.04       48.96      6.05 o
 -14   1   4        0.31       -2.10      3.16 o
 -13   1   4      125.20      119.96      8.66 o
 -12   1   4      338.24      292.88     10.77 o
 -11   1   4     2541.85     2372.42     39.32 o
 -10   1   4      171.72      181.23      6.43 o
  -9   1   4        5.42        5.17      1.95 o
  -8   1   4      348.16      339.44      6.83 o
  -7   1   4       62.86       62.61      3.19 o
  -6   1   4       21.49       20.11      1.95 o
  -5   1   4      134.71      130.31      3.53 o
  -4   1   4     3732.38     3764.70     19.69 o
  -3   1   4      345.30      310.01      4.17 o
  -2   1   4      284.18      239.76      3.42 o
  -1   1   4      494.41      434.15      4.35 o
   0   1   4      718.00      709.77      5.52 o
   1   1   4       90.27       94.66      3.27 o
   2   1   4       20.81       25.54      1.35 o
   3   1   4      784.04      769.88      6.24 o
   4   1   4      856.64      848.46      7.07 o
   5   1   4      867.67      842.90      7.32 o
   6   1   4      249.49      229.77      3.95 o
   7   1   4      815.39      827.46      8.09 o
   8   1   4      160.52      158.96      4.14 o
   9   1   4      182.66      197.99      7.78 o
  10   1   4      152.29      141.62      6.74 o
  11   1   4       78.41       62.27      5.62 o
  12   1   4       49.27       36.69      7.82 o
  14   1   4      416.57      452.06     19.01 o
  15   1   4       91.95       76.27     11.82 o
  16   1   4        0.29       11.87      6.47 o
 -18   2   4      254.00      271.38     12.86 o
 -17   2   4      100.89      104.84      9.42 o
 -16   2   4      164.42      164.78     10.60 o
 -15   2   4        0.07        5.64      3.16 o
 -14   2   4      102.47      108.27      8.67 o
 -13   2   4        0.09        3.17      2.62 o
 -12   2   4       38.27       38.90      5.19 o
 -11   2   4       51.29       48.18      5.47 o
 -10   2   4      312.64      268.85      9.75 o
  -9   2   4      444.12      419.21      8.52 o
  -8   2   4      964.88      956.84     10.99 o
  -7   2   4     2008.41     1929.96     14.73 o
  -6   2   4      879.57      886.72      9.14 o
  -5   2   4       35.04       45.30      2.42 o
  -4   2   4      391.91      364.90      5.01 o
  -3   2   4     2848.18     2811.11     16.28 o
  -2   2   4      147.48      166.43      3.45 o
  -1   2   4        0.81       -0.66      0.66 o
   0   2   4       43.96       33.29      1.55 o
   1   2   4     4670.42     4967.30     23.03 o
   2   2   4      735.97      653.35      5.76 o
   3   2   4     1190.79     1157.52      8.01 o
   4   2   4      383.25      366.82      4.44 o
   5   2   4       21.49       19.86      1.64 o
   6   2   4       19.35       31.86      2.12 o
   7   2   4      178.03      183.15      4.08 o
   8   2   4     1979.27     1947.85     14.81 o
   9   2   4        0.38        2.50      2.30 o
  10   2   4      253.17      262.24      8.18 o
  11   2   4       71.98       75.65      5.19 o
  12   2   4      329.25      320.37      9.92 o
  13   2   4      287.74      315.64     11.90 o
  14   2   4      177.06      177.90     14.62 o
  15   2   4       22.20       23.03     11.74 o
  16   2   4       41.77       70.45     11.64 o
 -18   3   4       15.67       10.48      4.02 o
 -17   3   4       12.06       15.01      5.18 o
 -16   3   4      182.89      171.47     11.25 o
 -15   3   4      622.83      626.87     17.84 o
 -14   3   4      257.63      265.57     18.69 o
 -13   3   4       39.05       43.37      5.72 o
 -12   3   4      396.97      388.98     12.60 o
 -11   3   4       52.52       46.19      6.04 o
 -10   3   4      153.48      162.44      8.38 o
  -9   3   4      154.68      151.51      5.37 o
  -8   3   4       48.31       48.67      3.23 o
  -7   3   4       42.78       33.99      2.36 o
  -6   3   4      395.89      367.10      5.71 o
  -5   3   4     1221.63     1167.23     10.10 o
  -4   3   4     4021.77     3965.73     20.64 o
  -3   3   4     2632.79     2519.16     14.26 o
  -2   3   4      248.81      213.40      3.76 o
  -1   3   4      175.02      177.81      3.35 o
   0   3   4      289.01      278.78      4.31 o
   1   3   4        7.82        7.67      1.12 o
   2   3   4       27.21       20.52      1.48 o
   3   3   4       81.71       73.98      2.34 o
   4   3   4     1150.71     1137.09      9.02 o
   5   3   4      596.86      561.10      6.42 o
   6   3   4      929.44      918.45      9.09 o
   7   3   4     1463.94     1463.34     12.20 o
   8   3   4      631.52      647.89      8.93 o
   9   3   4        4.63        1.67      1.90 o
  10   3   4        0.35        3.28      2.58 o
  11   3   4        7.14       -0.16      4.54 o
  12   3   4       89.70       93.90      5.07 o
  13   3   4       47.15       43.25      5.16 o
  14   3   4      412.24      448.14     13.51 o
  15   3   4      198.96      206.53      9.29 o
 -17   4   4       10.44       12.48      4.28 o
 -16   4   4       50.41       49.11      6.78 o
 -15   4   4        6.48        4.63      3.12 o
 -14   4   4       36.40       30.55      6.87 o
 -13   4   4       55.07       45.47      7.21 o
 -12   4   4       93.27       85.65      7.55 o
 -11   4   4     1021.34      954.13     19.24 o
 -10   4   4      914.21      883.07     17.81 o
  -9   4   4      281.83      272.73      9.72 o
  -8   4   4      220.59      211.58      6.24 o
  -7   4   4       97.22      108.32      4.66 o
  -6   4   4      529.67      537.10      7.22 o
  -5   4   4      178.50      188.59      4.19 o
  -4   4   4      128.31      135.34      3.48 o
  -3   4   4      287.78      279.37      4.53 o
  -2   4   4     1142.54     1109.97      9.35 o
  -1   4   4      111.96       95.23      2.87 o
   0   4   4     6252.97     6506.46     39.38 o
   1   4   4      163.36      150.69      3.28 o
   2   4   4     1702.01     1770.69     12.05 o
   3   4   4       56.20       43.61      2.40 o
   4   4   4      175.24      166.20      3.79 o
   5   4   4      365.11      344.60      5.49 o
   6   4   4       43.48       52.76      2.74 o
   7   4   4      203.61      203.35      4.72 o
   8   4   4      413.70      394.24      8.27 o
   9   4   4      584.63      595.63     10.07 o
  10   4   4       49.05       57.00     12.72 o
  11   4   4      447.07      466.66     20.51 o
  12   4   4      282.34      325.83     17.64 o
  13   4   4      214.89      201.55     16.19 o
  14   4   4      175.28      214.53     28.13 o
  15   4   4        5.16        7.83      3.94 o
 -17   5   4       59.26       50.93     11.13 o
 -16   5   4        1.07        4.86      3.51 o
 -15   5   4      189.79      190.03     13.96 o
 -14   5   4      462.90      433.91     14.62 o
 -13   5   4      320.23      299.12     18.92 o
 -12   5   4      422.83      415.59     13.34 o
 -11   5   4       12.26       13.43      3.61 o
 -10   5   4        9.70       12.24      3.09 o
  -9   5   4      227.49      212.61      8.73 o
  -8   5   4        3.69        0.67      2.32 o
  -7   5   4       44.00       43.27      3.59 o
  -6   5   4      363.60      355.28      7.70 o
  -5   5   4      190.54      173.96      4.32 o
  -4   5   4     2006.54     1987.81     14.41 o
  -3   5   4      642.28      647.11      7.27 o
  -2   5   4      294.13      276.27      4.88 o
  -1   5   4     1542.28     1588.96     12.54 o
   0   5   4       31.71       31.89      2.15 o
   1   5   4       97.74      111.22      3.38 o
   2   5   4      530.32      566.12      7.85 o
   3   5   4      704.00      732.63      9.77 o
   4   5   4      135.80      130.49      4.04 o
   5   5   4       21.09       18.84      2.06 o
   6   5   4     1333.85     1333.94     12.58 o
   7   5   4      324.74      314.87      7.96 o
   8   5   4     1290.50     1286.48     15.93 o
   9   5   4       26.90       33.95      6.09 o
  10   5   4       14.90       22.76     11.36 o
  11   5   4       38.88       27.40      6.86 o
  12   5   4        7.73       -3.88      3.88 o
  13   5   4       81.02      113.72     17.79 o
  14   5   4       32.86       34.78     13.79 o
 -16   6   4       88.34      101.82     11.05 o
 -15   6   4       46.70       58.83      6.97 o
 -14   6   4      128.14      145.99     15.23 o
 -13   6   4       28.46       38.08      5.40 o
 -12   6   4      168.53      159.93     11.36 o
 -11   6   4       34.11       46.97      5.49 o
 -10   6   4      102.62      105.16      7.82 o
  -9   6   4      380.74      370.85     11.62 o
  -8   6   4       86.32      101.13      7.25 o
  -7   6   4      739.45      703.96     14.90 o
  -6   6   4       85.02       91.31      6.15 o
  -5   6   4       85.52       93.64      4.95 o
  -4   6   4        1.08        1.18      1.58 o
  -3   6   4      875.86      858.81     12.03 o
  -2   6   4       69.51       58.01      3.56 o
  -1   6   4      340.10      340.85      6.99 o
   0   6   4       66.48       55.55      3.32 o
   1   6   4      445.77      401.18      7.47 o
   2   6   4     1324.85     1290.69     13.64 o
   3   6   4      434.17      429.12      8.22 o
   4   6   4       20.60       34.64      3.21 o
   5   6   4        1.91        1.79      1.89 o
   6   6   4       13.42       19.69      3.70 o
   7   6   4        8.73       15.56      4.28 o
   8   6   4       36.14       28.06      4.99 o
   9   6   4      295.87      323.72     19.72 o
  10   6   4      416.93      473.61     12.76 o
  11   6   4      193.91      213.80     26.36 o
  12   6   4       69.82       68.61     16.98 o
  13   6   4       39.11       73.89     17.76 o
  14   6   4       14.49       35.34     13.47 o
 -15   7   4       16.69        6.23      6.85 o
 -14   7   4      122.69      131.01     13.53 o
 -13   7   4        0.16       16.89      4.81 o
 -12   7   4        0.43        3.03     11.06 o
 -11   7   4       21.61       13.34      4.93 o
 -10   7   4      495.17      517.72     44.84 o
  -9   7   4      271.05      267.23     14.22 o
  -8   7   4       37.50       35.91     10.28 o
  -7   7   4      746.83      717.83     22.52 o
  -6   7   4     1046.76      998.31     21.97 o
  -5   7   4     1515.12     1433.30     26.37 o
  -4   7   4      590.82      522.28     16.87 o
  -3   7   4        0.19        1.83      2.62 o
  -2   7   4      135.00      128.45      6.56 o
  -1   7   4      947.11      910.51     14.29 o
   0   7   4      576.79      556.23     11.99 o
   1   7   4      193.28      236.10      7.99 o
   2   7   4      607.13      551.06     12.42 o
   3   7   4      319.83      327.29      9.23 o
   4   7   4      209.38      215.90     13.03 o
   5   7   4      121.11      124.81      9.61 o
   6   7   4       67.53       69.33      8.24 o
   7   7   4      166.94      151.94     10.17 o
   8   7   4      100.42      106.92      8.56 o
   9   7   4        0.35        2.47      6.81 o
  10   7   4        5.89       15.19      4.64 o
  11   7   4        0.05        1.37      9.50 o
  12   7   4        0.18       16.74     10.86 o
  13   7   4        8.93       -1.73     10.60 o
 -14   8   4       14.81       12.11      8.62 o
 -13   8   4        3.93       10.74      5.69 o
 -12   8   4        0.03       -1.78      4.33 o
 -11   8   4        2.62        5.93      4.59 o
 -10   8   4       31.46       65.73     13.09 o
  -9   8   4      290.20      281.49     22.02 o
  -8   8   4       70.74       94.23     15.71 o
  -7   8   4        4.63        6.83      7.41 o
  -6   8   4        1.95        4.79      5.16 o
  -5   8   4        0.20        1.09      5.33 o
  -4   8   4       37.91       37.72      7.49 o
  -3   8   4      464.13      430.42     15.55 o
  -2   8   4      213.91      206.33      9.22 o
  -1   8   4       36.88       28.77      5.26 o
   0   8   4      117.69      101.83      8.79 o
   1   8   4      329.78      304.98     13.07 o
   2   8   4        0.29        9.82      5.83 o
   3   8   4       15.82       24.48      7.06 o
   4   8   4       38.72       33.94      8.67 o
   5   8   4        0.41       -1.04      2.13 o
   6   8   4        0.90       -0.69      4.01 o
   7   8   4       19.94       31.37      7.81 o
   8   8   4        3.50        9.20      4.12 o
   9   8   4      136.19      117.87     30.70 o
  10   8   4        3.46        4.89      4.20 o
  11   8   4      223.89      208.03     10.66 o
  12   8   4        2.10       -7.70      7.70 o
 -13   9   4       86.71      129.15     18.50 o
 -12   9   4        6.63        3.53      5.58 o
 -11   9   4       21.70       -3.41      5.94 o
 -10   9   4        0.33       -2.31      6.69 o
  -9   9   4       13.54       11.24      7.96 o
  -8   9   4       22.77       16.39      8.60 o
  -7   9   4        3.57        0.28      7.06 o
  -6   9   4       19.42       25.38     10.07 o
  -5   9   4        1.06        1.74      4.07 o
  -4   9   4        0.66        4.38      3.95 o
  -3   9   4       43.32       37.66      7.84 o
  -2   9   4      340.10      360.30     23.25 o
  -1   9   4        1.67       12.50      5.32 o
   0   9   4        6.61       12.40      8.73 o
   1   9   4        7.02       -2.92      6.55 o
   2   9   4      257.81      268.63     20.53 o
   3   9   4        0.51       29.78      7.31 o
   4   9   4       29.52       46.41      8.89 o
   5   9   4       27.42       14.45      7.17 o
   6   9   4        5.71        4.85      5.38 o
   7   9   4       12.81       15.92      6.51 o
   8   9   4      113.84      118.35     12.48 o
   9   9   4       99.74      115.24     11.62 o
  10   9   4        6.16       12.19      6.06 o
  11   9   4      182.46      179.30     12.64 o
 -12  10   4       22.48       21.09      8.02 o
 -11  10   4        8.41       24.30      8.50 o
 -10  10   4        1.33       -1.65      6.67 o
  -9  10   4       24.53        2.94      7.20 o
  -8  10   4       39.50       36.21      8.52 o
  -7  10   4       15.72       25.76      7.89 o
  -6  10   4       12.65       14.14      7.38 o
  -5  10   4        6.49       15.93      8.75 o
  -4  10   4       26.27       23.29      7.07 o
  -3  10   4       11.73       11.06     10.87 o
  -2  10   4        7.86        6.10      8.94 o
  -1  10   4      110.89      108.83     15.96 o
   0  10   4       14.10       13.25      5.84 o
   2  10   4       55.91       53.66     12.51 o
   3  10   4        0.02       29.91      8.91 o
   4  10   4       83.22      102.99     14.65 o
   5  10   4       22.16       38.93      9.84 o
   6  10   4       36.01       18.15      7.24 o
   7  10   4       57.97       48.81     10.28 o
   8  10   4       40.64       44.87     10.19 o
   9  10   4       28.25       21.70      7.86 o
 -10  11   4        0.11       -3.65     14.80 o
  -9  11   4        8.97        6.87      6.12 o
  -8  11   4       57.78       66.43     17.51 o
  -7  11   4        0.92        3.87      9.86 o
  -6  11   4        0.06        3.53      7.86 o
  -5  11   4      116.75      157.22     24.08 o
  -4  11   4       16.92       20.80      6.68 o
  -3  11   4        2.68        2.75      5.49 o
  -2  11   4       72.32       71.92     18.63 o
  -1  11   4      120.50      132.87     16.59 o
   0  11   4        3.93       17.61      8.59 o
   1  11   4        0.06       -0.19      6.83 o
   2  11   4       45.70       14.76      9.36 o
   3  11   4        9.51       -2.34      7.10 o
   5  11   4       69.58       50.66     11.42 o
   6  11   4       99.20       91.96     14.70 o
   7  11   4        7.48        0.55      3.20 o
  -7  12   4       16.89        7.19      9.72 o
  -6  12   4       47.81       41.94     15.31 o
  -5  12   4       26.49       26.66     12.85 o
  -4  12   4       15.53        4.70     11.46 o
  -3  12   4       10.31       15.93      6.46 o
  -2  12   4      162.44      178.80     17.91 o
  -1  12   4       51.29       80.46     17.45 o
   1  12   4       24.96       48.22     13.91 o
   2  12   4        4.09        1.20      8.94 o
   3  12   4       39.76       43.70     12.52 o
   4  12   4       84.79       94.27     15.79 o
   5  12   4       42.77       45.89      9.56 o
 -18   1   5       13.15       23.76      4.62 o
 -17   1   5       18.83        6.81      3.81 o
 -16   1   5      146.29      145.40     11.02 o
 -15   1   5      177.94      186.49     11.33 o
 -14   1   5       82.23       78.23     11.35 o
 -13   1   5      119.50      109.91      8.70 o
 -12   1   5       15.87       22.28      4.34 o
 -11   1   5      888.39      838.91     18.27 o
 -10   1   5      628.61      600.49     14.93 o
  -9   1   5       56.04       51.77      4.94 o
  -8   1   5      318.25      358.17      7.33 o
  -7   1   5        0.00       -0.56      1.31 o
  -6   1   5      933.67      952.17      9.68 o
  -5   1   5      156.57      179.27      4.11 o
  -4   1   5      514.47      586.02      6.47 o
  -3   1   5      102.16       91.46      2.63 o
  -2   1   5      368.36      402.68      4.83 o
  -1   1   5       59.83       69.36      2.01 o
   0   1   5      164.03      178.62      3.35 o
   1   1   5      475.10      507.27      6.47 o
   2   1   5      524.81      568.51     10.62 o
   3   1   5      124.65      133.93      4.10 o
   4   1   5       75.31       93.16      2.88 o
   5   1   5       28.14       23.91      1.44 o
   6   1   5       11.48       13.42      1.33 o
   7   1   5      679.63      666.78     14.86 o
   8   1   5      159.88      163.62      7.67 o
   9   1   5       34.84       30.87      3.69 o
  10   1   5       59.17       51.09      4.82 o
  11   1   5      119.36      100.52      6.88 o
  12   1   5        0.19        0.10      3.40 o
  13   1   5      171.55      172.74     15.06 o
  14   1   5       14.01        2.86      6.21 o
  15   1   5       15.45        6.46      3.96 o
 -18   2   5        2.25       12.52      3.47 o
 -17   2   5       43.57       40.32     10.74 o
 -16   2   5       26.86       38.14      8.64 o
 -15   2   5        2.89        9.64      3.64 o
 -14   2   5        7.66        8.58      3.47 o
 -13   2   5       63.00       49.60      6.20 o
 -12   2   5      579.04      573.06     15.71 o
 -11   2   5       21.52       14.89      3.77 o
 -10   2   5      122.07      117.38      8.25 o
  -9   2   5       60.03       54.15      4.42 o
  -8   2   5       58.52       70.00      4.22 o
  -7   2   5       91.88      107.75      3.98 o
  -6   2   5      298.31      298.32      5.51 o
  -5   2   5      243.67      279.30      4.85 o
  -4   2   5       64.59       64.86      2.71 o
  -3   2   5      787.18      840.10      7.77 o
  -2   2   5      349.62      378.40      5.19 o
  -1   2   5      201.82      236.64      4.05 o
   0   2   5       35.76       29.16      1.73 o
   1   2   5       39.25       29.95      1.40 o
   2   2   5      102.14      107.93      2.01 o
   3   2   5      124.57      119.75      2.31 o
   4   2   5      164.46      170.61      3.19 o
   5   2   5       15.14       25.80      1.78 o
   6   2   5      508.84      507.47      8.74 o
   7   2   5      185.99      214.07      8.52 o
   8   2   5      188.61      182.32      7.98 o
   9   2   5       28.37       36.38      4.46 o
  10   2   5      251.26      249.00     10.60 o
  11   2   5      317.85      330.67     10.38 o
  12   2   5       26.31       37.98     14.39 o
  13   2   5        2.99       -1.53      2.94 o
  14   2   5        1.14        3.49      3.06 o
  15   2   5        0.04        2.54      4.14 o
 -17   3   5       54.97       32.82     11.02 o
 -16   3   5       37.71       30.72      6.94 o
 -15   3   5        1.05       -1.32      4.81 o
 -14   3   5        5.77       -1.00      2.58 o
 -13   3   5       10.07       11.33      3.94 o
 -12   3   5        1.42        5.05      3.19 o
 -11   3   5      310.44      273.39     20.42 o
 -10   3   5        4.45        7.68      2.83 o
  -9   3   5      253.88      220.42      9.14 o
  -8   3   5      166.91      162.12      5.61 o
  -7   3   5      177.55      186.72      4.81 o
  -6   3   5        0.05        0.00      1.12 o
  -5   3   5        8.49        5.31      1.24 o
  -4   3   5      742.64      746.08      7.68 o
  -3   3   5      484.75      528.25      6.54 o
  -2   3   5       56.63       47.22      2.33 o
  -1   3   5      269.12      283.30      4.37 o
   0   3   5      312.04      379.01      5.17 o
   1   3   5      180.50      187.25      3.40 o
   2   3   5      237.79      248.73      3.91 o
   3   3   5        3.51        1.08      0.93 o
   4   3   5     1315.77     1290.52     10.88 o
   5   3   5     1315.09     1289.82     10.11 o
   6   3   5      707.97      724.58     11.21 o
   7   3   5      419.75      421.90     11.93 o
   8   3   5       38.70       35.29      4.57 o
   9   3   5      187.36      173.32      9.59 o
  10   3   5      237.56      255.18     21.36 o
  11   3   5      177.31      185.47      9.73 o
  12   3   5        0.84       -0.17      3.56 o
  13   3   5      102.03      125.93     17.05 o
  14   3   5      209.62      217.44     10.40 o
  15   3   5      180.80      203.02     27.79 o
 -17   4   5        8.84       10.92      4.13 o
 -16   4   5      141.71      145.27     11.07 o
 -15   4   5       37.21       33.65      8.70 o
 -14   4   5        0.00        0.82      2.81 o
 -13   4   5       56.67       60.40      6.82 o
 -12   4   5        0.57       -0.72      3.66 o
 -11   4   5       46.95       59.38      6.39 o
 -10   4   5     1028.56      948.02     19.37 o
  -9   4   5      135.32      137.63      8.41 o
  -8   4   5        0.40        0.75      1.75 o
  -7   4   5        3.19        2.54      1.50 o
  -6   4   5        8.04        6.08      1.67 o
  -5   4   5      425.98      443.84      7.02 o
  -4   4   5      346.46      342.31      5.44 o
  -3   4   5      685.01      672.64      7.40 o
  -2   4   5      431.39      487.89      6.37 o
  -1   4   5      282.84      295.57      4.87 o
   0   4   5      254.77      270.44      4.60 o
   1   4   5       19.41       23.67      1.93 o
   2   4   5     1134.93     1160.34      9.90 o
   3   4   5      991.14     1001.73     11.23 o
   4   4   5      150.10      155.71      3.97 o
   5   4   5      190.84      199.20      4.92 o
   6   4   5      606.94      609.25     12.30 o
   7   4   5        3.99       -0.28      5.58 o
   8   4   5       12.33       14.20      3.45 o
   9   4   5       50.78       50.16      5.84 o
  10   4   5       48.83       51.11      6.01 o
  11   4   5      113.11      109.91      7.51 o
  12   4   5      214.91      229.22      8.94 o
  13   4   5       13.11       52.63     12.97 o
  14   4   5       11.41       -8.28      8.28 o
 -17   5   5        0.01        2.62      4.11 o
 -16   5   5        1.73        6.32      3.86 o
 -15   5   5        2.12        0.06      2.85 o
 -14   5   5      257.54      255.66     11.57 o
 -13   5   5       74.12       72.05      7.41 o
 -12   5   5       34.61       35.77      5.23 o
 -11   5   5       24.98       21.80      4.52 o
 -10   5   5      258.36      205.14      9.41 o
  -9   5   5       44.15       28.84      4.55 o
  -8   5   5        1.72        5.83      2.93 o
  -7   5   5      321.29      312.35      9.47 o
  -6   5   5        4.52        3.57      1.96 o
  -5   5   5       38.72       35.05      3.04 o
  -4   5   5       57.09       49.28      2.93 o
  -3   5   5     1542.62     1553.69     13.23 o
  -2   5   5      541.08      578.05      7.39 o
  -1   5   5      643.68      610.33      7.46 o
   0   5   5      154.24      152.87      4.17 o
   1   5   5       70.97       66.02      3.09 o
   2   5   5      476.40      514.88      7.76 o
   3   5   5       43.70       54.38      3.28 o
   4   5   5        4.13        7.15      1.63 o
   5   5   5      141.38      132.55      5.14 o
   6   5   5        1.52       -0.52      4.44 o
   7   5   5      341.97      346.73     12.87 o
   8   5   5      286.70      268.91     11.15 o
   9   5   5       95.22       92.18     11.83 o
  10   5   5       17.77       15.18      4.13 o
  11   5   5       67.19       66.13      5.21 o
  12   5   5       23.70       24.06     11.97 o
  14   5   5       44.01       27.43     14.18 o
 -16   6   5       17.59       15.38      5.34 o
 -15   6   5      117.56      123.17     11.57 o
 -14   6   5       11.36       11.59      4.31 o
 -13   6   5       68.58       75.48      8.58 o
 -12   6   5       11.28       10.36      4.03 o
 -11   6   5        0.56        5.24      3.45 o
 -10   6   5        6.98        7.94      3.76 o
  -9   6   5      166.60      138.81      9.53 o
  -8   6   5      104.05      122.30      8.63 o
  -7   6   5      196.27      202.21      8.68 o
  -6   6   5      409.37      408.91     11.61 o
  -5   6   5        0.74        1.64      1.80 o
  -4   6   5      280.43      289.77      9.02 o
  -3   6   5        0.20        2.03      1.72 o
  -2   6   5      387.37      369.01      8.83 o
  -1   6   5       92.09       97.44      4.26 o
   0   6   5       45.16       45.34      3.04 o
   1   6   5     1081.69     1143.53     12.04 o
   2   6   5       65.45       52.90      3.47 o
   3   6   5      479.67      448.88      8.11 o
   4   6   5       12.24       21.02      4.69 o
   5   6   5        4.00        2.18      3.20 o
   6   6   5      112.27      120.11      9.23 o
   7   6   5      231.20      232.18     18.14 o
   8   6   5       18.84        9.91      4.44 o
   9   6   5      448.01      470.17     15.08 o
  10   6   5      245.75      255.00     10.65 o
  11   6   5       57.30       63.83     15.60 o
  12   6   5       23.96       19.00      9.93 o
  13   6   5       64.17       51.30     15.46 o
 -15   7   5       11.92       19.19      5.50 o
 -14   7   5       88.04      102.54     12.64 o
 -13   7   5      117.68      136.27     20.99 o
 -12   7   5        0.03        2.26      4.59 o
 -11   7   5      462.34      454.23     20.22 o
 -10   7   5       65.34       47.43     11.78 o
  -9   7   5       70.88       74.59      9.94 o
  -8   7   5      138.46      125.93     12.68 o
  -7   7   5        1.97       -0.90      4.28 o
  -6   7   5        3.43        2.20      3.56 o
  -5   7   5      147.03      165.85     10.26 o
  -4   7   5        2.18        1.47      3.66 o
  -3   7   5     1249.27     1273.08     21.61 o
  -2   7   5      145.40      170.14      8.21 o
  -1   7   5      131.98      148.12      6.73 o
   0   7   5      675.55      673.03     12.58 o
   1   7   5        2.89        4.08      2.45 o
   2   7   5       72.73       89.78      6.98 o
   3   7   5       10.97       29.30      5.17 o
   4   7   5      445.28      331.19     65.78 o
   5   7   5       34.54       38.01     10.67 o
   6   7   5        6.63       17.50      8.90 o
   7   7   5       53.53       54.36      7.44 o
   8   7   5      260.76      257.59     12.54 o
   9   7   5       52.64       51.43      6.96 o
  10   7   5        0.53        4.71      3.58 o
  11   7   5        0.61        1.50      3.15 o
  12   7   5       14.49      -11.43     11.43 o
 -14   8   5       51.90       50.93     12.74 o
 -13   8   5       25.28       13.49      7.53 o
 -12   8   5        1.96       19.40      9.13 o
 -11   8   5       45.46       62.99     14.22 o
 -10   8   5      139.57      185.63     22.98 o
  -9   8   5      310.23      302.79     24.10 o
  -8   8   5      217.97      192.42     23.24 o
  -7   8   5       41.76       54.37      8.90 o
  -6   8   5        7.16        6.94      4.47 o
  -5   8   5       65.15       67.79      8.10 o
  -4   8   5       99.77      108.96      9.64 o
  -3   8   5      288.79      252.79     10.74 o
  -2   8   5      369.73      367.22     12.51 o
  -1   8   5       50.41       53.93      7.53 o
   0   8   5      358.27      336.18     13.58 o
   1   8   5       26.16       35.93      7.03 o
   2   8   5      263.14      297.81     20.80 o
   3   8   5      161.41      175.98     11.32 o
   4   8   5      459.04      424.03     23.06 o
   5   8   5       45.49       23.45      6.60 o
   6   8   5        9.40       18.39      6.86 o
   7   8   5       86.41       81.16     11.50 o
   8   8   5       24.93       24.97      7.37 o
   9   8   5       15.33       54.39     14.36 o
  10   8   5        5.88        1.81     13.07 o
  11   8   5       90.16       95.34      7.80 o
 -13   9   5        1.38       29.66      9.33 o
 -12   9   5        2.08       12.69      8.08 o
 -11   9   5       21.41       44.36     12.17 o
 -10   9   5      132.18      174.84     23.50 o
  -9   9   5       64.84       51.20     13.94 o
  -8   9   5        0.35        7.54      8.61 o
  -7   9   5       64.53       79.41     16.48 o
  -6   9   5      410.79      420.27     30.04 o
  -5   9   5       42.69       58.06      7.91 o
  -4   9   5      583.56      614.61     20.42 o
  -3   9   5       25.29       37.19      6.79 o
  -2   9   5      112.08      119.48     14.93 o
  -1   9   5        1.61        5.58      5.30 o
   0   9   5       46.78       45.25     12.01 o
   1   9   5      152.83      169.31     17.24 o
   2   9   5        0.21        6.29      6.32 o
   3   9   5       95.60      123.18     15.56 o
   4   9   5      303.03      296.24     20.05 o
   5   9   5      270.65      283.24     19.78 o
   6   9   5       81.51       98.08     13.75 o
   7   9   5       91.92      118.63     14.91 o
   8   9   5       73.32       68.92     11.41 o
   9   9   5       77.49       86.60     11.66 o
  10   9   5       63.81       87.44     11.22 o
 -11  10   5       13.69       14.30     10.70 o
 -10  10   5        3.34        7.13      8.67 o
  -9  10   5      158.07      196.85     26.08 o
  -8  10   5      472.73      515.43     34.68 o
  -7  10   5      219.54      271.64     18.56 o
  -6  10   5       22.16       20.55      7.54 o
  -5  10   5       16.41        7.83      4.50 o
  -4  10   5        1.81        8.53      4.60 o
  -3  10   5        9.82       13.97      6.38 o
  -2  10   5       98.07       80.94     12.67 o
  -1  10   5       66.13       39.70     12.73 o
   0  10   5      348.42      363.28     26.32 o
   1  10   5      240.59      250.26     21.63 o
   2  10   5      229.83      186.28     18.37 o
   3  10   5       29.59       36.92      9.38 o
   4  10   5        3.82       -2.41      3.24 o
   5  10   5       65.65       60.07     12.05 o
   6  10   5       15.08        1.83      3.13 o
   7  10   5       16.42        9.08      6.73 o
   8  10   5      220.90      271.40     19.38 o
  -9  11   5        8.06       12.64      7.80 o
  -8  11   5        3.96       12.48      7.43 o
  -7  11   5       17.13       38.55     10.09 o
  -6  11   5      350.62      403.43     33.10 o
  -5  11   5      189.92      227.17     29.75 o
  -4  11   5      175.90      161.62     17.44 o
  -3  11   5      120.84      133.77     15.58 o
  -2  11   5      120.47      137.05     21.82 o
  -1  11   5        7.80       -7.82      7.82 o
   0  11   5       63.36       68.32     16.33 o
   1  11   5       30.31       15.52     10.75 o
   2  11   5       17.79       46.30     12.16 o
   3  11   5      182.57      175.29     18.61 o
   4  11   5       75.88       87.85     14.80 o
   5  11   5      189.15      151.77     15.91 o
   6  11   5       10.85       18.58      8.20 o
  -6  12   5       18.30       22.44     13.96 o
  -5  12   5       23.97       15.89     11.57 o
  -4  12   5        1.31        8.67      9.28 o
  -3  12   5       21.03       39.81     11.46 o
  -2  12   5       71.09       69.13     16.65 o
  -1  12   5      122.11       95.72     19.05 o
   0  12   5      140.79      169.88     23.99 o
   1  12   5       56.47       89.20     17.81 o
   2  12   5      270.59      293.09     25.85 o
   3  12   5        9.42       18.71      8.71 o
 -18   0   6      117.53      120.94     15.62 o
 -17   0   6      212.58      239.18     19.66 o
 -16   0   6        5.95       11.38      5.62 o
 -15   0   6      112.48      100.02     13.11 o
 -14   0   6      191.42      220.38     26.00 o
 -13   0   6        5.65        0.01      4.09 o
 -12   0   6        0.25        2.73      3.75 o
 -11   0   6      901.82      850.53     27.16 o
 -10   0   6        3.50        1.41      3.89 o
  -9   0   6      707.87      602.82     16.98 o
  -8   0   6      797.91      748.68     17.68 o
  -7   0   6     2114.30     2160.07     28.72 o
  -6   0   6     1431.07     1396.64     19.22 o
  -5   0   6      180.99      175.73      6.10 o
  -4   0   6     1256.57     1427.01     16.97 o
  -3   0   6      164.73      164.57      5.28 o
  -2   0   6       72.53       69.35      3.57 o
  -1   0   6       24.16       44.22      2.14 o
   0   0   6      585.01      613.52     17.97 o
   1   0   6      453.18      396.80     14.63 o
   2   0   6     2976.23     2925.45     43.72 o
   3   0   6      695.02      645.49     19.17 o
   4   0   6      650.21      649.94     19.72 o
   5   0   6      215.36      209.61     11.94 o
   6   0   6        7.91        9.88      5.25 o
   7   0   6      621.50      611.93     25.75 o
   8   0   6      526.25      330.81     19.85 o
  10   0   6        1.86       -0.98      2.81 o
  11   0   6      365.92      345.61     21.48 o
  12   0   6      444.27      466.12     25.57 o
  13   0   6       39.76       33.68      9.72 o
  14   0   6       36.53       53.92     12.32 o
 -18   1   6       11.85       16.26      4.31 o
 -17   1   6       25.44       27.89      9.22 o
 -16   1   6        0.02        2.16      4.52 o
 -15   1   6       58.77       54.64      7.05 o
 -14   1   6      480.48      469.80     15.65 o
 -13   1   6     1073.23      952.72     21.56 o
 -12   1   6      540.23      521.41     15.41 o
 -11   1   6        4.61        4.92      2.98 o
 -10   1   6       20.49       22.37      4.30 o
  -9   1   6      226.65      216.13      7.48 o
  -8   1   6      121.04      131.34      6.22 o
  -7   1   6        0.38        2.98      1.62 o
  -6   1   6      487.40      434.53      6.85 o
  -5   1   6     2532.17     2427.82     24.92 o
  -4   1   6       87.03       80.78      3.03 o
  -3   1   6     1255.93     1215.90      9.88 o
  -2   1   6     1069.95     1064.26      8.56 o
  -1   1   6      665.54      630.66      6.42 o
   0   1   6      109.35       92.17      2.91 o
   1   1   6        0.63        4.15      2.56 o
   2   1   6       35.75       47.58      4.85 o
   3   1   6       58.39       63.71      5.43 o
   4   1   6       24.86       22.12      3.73 o
   5   1   6      856.59      848.85     16.27 o
   6   1   6     1312.42     1260.13     29.57 o
   7   1   6      111.77      110.59      7.40 o
   8   1   6      537.73      547.51     14.69 o
   9   1   6      357.13      326.84     11.61 o
  10   1   6       15.47       14.56      7.76 o
  11   1   6        0.03       -0.64      6.55 o
  12   1   6       29.98       27.41      6.11 o
  13   1   6      102.11      125.03     11.64 o
  14   1   6       25.63        9.50     13.45 o
 -17   2   6       20.30       17.76      4.65 o
 -16   2   6       13.85       28.66      6.21 o
 -15   2   6        0.03        3.07      2.66 o
 -14   2   6      282.74      286.14     12.32 o
 -13   2   6      147.48      134.76     10.05 o
 -12   2   6      276.26      258.71     11.22 o
 -11   2   6      695.03      643.39     16.71 o
 -10   2   6      499.89      468.96     13.86 o
  -9   2   6     1033.59      979.59     19.49 o
  -8   2   6       53.43       48.70      3.79 o
  -7   2   6       54.37       45.41      2.98 o
  -6   2   6      519.17      504.11      7.45 o
  -5   2   6      263.73      266.26      5.03 o
  -4   2   6     1437.01     1498.12     11.68 o
  -3   2   6       56.11       63.87      2.74 o
  -2   2   6     1263.43     1244.83     10.21 o
  -1   2   6     3459.72     3469.42     19.44 o
   0   2   6      889.90      818.37      7.30 o
   1   2   6      139.27      119.63      2.76 o
   2   2   6        7.09        4.32      1.55 o
   3   2   6      459.99      438.91      9.72 o
   4   2   6     1860.52     1827.02     21.92 o
   5   2   6      304.63      292.58     12.06 o
   6   2   6      208.09      209.98      9.17 o
   7   2   6      133.30      130.46      7.69 o
   8   2   6       33.47       43.32      5.23 o
   9   2   6       21.76       14.74      3.39 o
  10   2   6      354.68      367.43     14.82 o
  11   2   6      646.49      632.41     38.23 o
  12   2   6      516.47      491.49     25.76 o
  13   2   6      115.80      136.70     12.09 o
  14   2   6       42.07       36.55      6.83 o
 -17   3   6       23.08       25.51      5.61 o
 -16   3   6      299.56      295.14     20.70 o
 -15   3   6       13.49       16.27      4.57 o
 -14   3   6       10.20        7.67      5.22 o
 -13   3   6      299.85      316.23     12.74 o
 -12   3   6      580.75      577.74     16.47 o
 -11   3   6       56.62       59.34      6.55 o
 -10   3   6      135.09      153.35      9.34 o
  -9   3   6      165.73      186.43      8.97 o
  -8   3   6       95.61       81.77      4.93 o
  -7   3   6       34.38       30.34      2.70 o
  -6   3   6      393.12      381.90      6.75 o
  -5   3   6      454.10      422.95      6.81 o
  -4   3   6      211.16      196.70      4.67 o
  -3   3   6      516.66      466.58      7.33 o
  -2   3   6      850.27      812.28      8.99 o
  -1   3   6      296.54      275.03      4.84 o
   0   3   6      159.80      129.04      3.06 o
   1   3   6       39.69       43.01      2.09 o
   2   3   6      645.24      643.46      6.32 o
   3   3   6      143.96      153.40      4.23 o
   4   3   6      628.75      618.59     14.98 o
   5   3   6      573.93      526.86     17.39 o
   6   3   6      231.34      251.66     10.05 o
   7   3   6      221.87      213.02     15.03 o
   8   3   6       54.28       63.78      6.37 o
   9   3   6      206.79      206.92     17.31 o
  10   3   6      132.25      140.17     17.97 o
  11   3   6       54.56       49.27      6.99 o
  12   3   6       70.89       66.95      8.02 o
  13   3   6      152.26      184.35     11.44 o
  14   3   6      426.87      452.98     29.96 o
 -17   4   6       51.40       51.02     11.01 o
 -16   4   6      131.95      134.63     11.36 o
 -15   4   6        4.37       10.36      6.08 o
 -14   4   6        2.49        7.00      4.53 o
 -13   4   6      231.11      222.86     11.78 o
 -12   4   6      240.42      248.75     11.10 o
 -11   4   6      102.35       98.86      8.48 o
 -10   4   6       23.60       29.09      5.03 o
  -9   4   6        9.79        9.41      3.61 o
  -8   4   6     1968.94     1830.31     27.32 o
  -7   4   6      929.71      959.67     12.83 o
  -6   4   6      111.49      113.37      5.21 o
  -5   4   6      128.87      131.57      5.09 o
  -4   4   6     1417.13     1396.75     13.50 o
  -3   4   6       53.86       57.01      3.16 o
  -2   4   6       49.20       46.47      2.57 o
  -1   4   6       25.52       25.15      1.98 o
   0   4   6      537.99      495.90      6.36 o
   1   4   6      633.49      583.89      7.01 o
   2   4   6      870.49      883.15      9.34 o
   3   4   6      201.53      213.78      5.86 o
   4   4   6      152.56      112.97     10.19 o
   5   4   6       25.89       31.96      4.45 o
   6   4   6      139.71      134.70      8.47 o
   7   4   6       61.01       53.28      5.88 o
   8   4   6       89.86       94.46     10.31 o
   9   4   6      235.11      251.39     17.59 o
  10   4   6      288.26      311.27     16.84 o
  11   4   6      299.66      326.82     26.61 o
  12   4   6       75.51       88.39      7.93 o
  13   4   6       60.58       67.36     11.23 o
 -16   5   6       44.98       34.38      6.26 o
 -15   5   6      188.25      224.50     15.00 o
 -14   5   6       69.90       62.64      8.09 o
 -13   5   6       20.37       32.31      5.55 o
 -12   5   6       56.51       48.85      6.25 o
 -11   5   6       42.83       45.38      6.64 o
 -10   5   6       59.70       62.07      7.71 o
  -9   5   6      441.88      460.28     16.31 o
  -8   5   6        1.47        1.95      3.23 o
  -7   5   6      649.26      646.41     15.53 o
  -6   5   6     1566.11     1527.71     18.94 o
  -5   5   6      296.18      281.34      7.35 o
  -4   5   6      316.69      301.04      6.34 o
  -3   5   6      557.78      559.65      8.33 o
  -2   5   6      437.69      407.66      6.68 o
  -1   5   6      364.41      375.30      6.10 o
   0   5   6       13.06       16.48      1.95 o
   1   5   6      135.23      122.98      3.84 o
   2   5   6      343.75      348.68      8.23 o
   3   5   6      301.03      283.24      8.63 o
   4   5   6      171.48      159.80     11.20 o
   5   5   6      613.75      576.50     14.53 o
   6   5   6      255.76      289.00     11.58 o
   7   5   6      144.86      159.99     10.43 o
   8   5   6      112.95      109.17     21.66 o
   9   5   6       50.93       63.79     13.99 o
  10   5   6        0.36       -0.60      5.29 o
  11   5   6       12.94       16.35      6.96 o
  12   5   6        3.19        3.41      3.55 o
  13   5   6       96.32       71.07     18.01 o
 -16   6   6        1.41        2.14      9.33 o
 -15   6   6       22.87       15.19      9.05 o
 -14   6   6        4.97        5.79      4.32 o
 -13   6   6       21.37       22.76      5.67 o
 -12   6   6       43.72       40.82      7.79 o
 -11   6   6       57.03       64.38      7.90 o
 -10   6   6      354.76      313.18     25.95 o
  -9   6   6      131.79      144.83     10.27 o
  -8   6   6      145.22      145.74      9.77 o
  -7   6   6       27.52       33.85      4.96 o
  -6   6   6        3.78       20.32      5.29 o
  -5   6   6        4.10        4.26      2.33 o
  -4   6   6      128.86      125.28      7.26 o
  -3   6   6      149.06      157.54      6.54 o
  -2   6   6      207.60      210.90      6.28 o
  -1   6   6     1172.31     1096.09     13.85 o
   0   6   6      116.93      105.54      4.78 o
   1   6   6      944.27      969.44     13.35 o
   2   6   6      126.82      145.07      8.20 o
   3   6   6        0.55        2.07      3.03 o
   4   6   6        0.57        3.27      2.37 o
   5   6   6      107.34      104.59      7.78 o
   6   6   6        5.66       13.49      5.40 o
   7   6   6       23.64       29.75      9.87 o
   8   6   6      586.64      626.56     19.60 o
   9   6   6       61.29       65.30     20.39 o
  10   6   6      301.51      305.76     13.17 o
  11   6   6        2.65       -2.73      8.49 o
  12   6   6      104.43      117.76     21.91 o
 -15   7   6       57.24       85.55     12.07 o
 -14   7   6       38.37       45.50     13.73 o
 -13   7   6      193.10      227.74     15.77 o
 -12   7   6       77.28       81.02     28.67 o
 -11   7   6       73.74       89.02     26.97 o
 -10   7   6        1.21        1.10      5.82 o
  -9   7   6      157.65      141.45     14.43 o
  -8   7   6       24.59       20.54     15.48 o
  -7   7   6       14.59       11.01      6.07 o
  -6   7   6      245.29      238.10     12.31 o
  -5   7   6        2.72        3.75      4.19 o
  -4   7   6      184.79      182.03     11.69 o
  -3   7   6     2122.40     2096.58     34.95 o
  -2   7   6      687.08      657.33     15.74 o
  -1   7   6        0.02        2.38      2.39 o
   0   7   6      154.51      133.29      8.99 o
   1   7   6      536.31      483.88     15.35 o
   2   7   6       84.30       99.66     10.63 o
   3   7   6      131.97      149.67     11.42 o
   4   7   6        3.96        4.68      3.57 o
   5   7   6      322.57      316.98     15.47 o
   6   7   6      297.79      305.00     15.11 o
   7   7   6      401.35      397.78     16.83 o
   8   7   6        5.54        3.85      6.60 o
   9   7   6        4.08        7.96      5.39 o
  10   7   6       33.15       32.30      5.95 o
  11   7   6        0.25        4.35      8.49 o
 -14   8   6        0.62        1.89      7.68 o
 -13   8   6       15.59       31.87     11.63 o
 -12   8   6       18.54       44.78     13.44 o
 -11   8   6       19.49       46.95     13.72 o
 -10   8   6        9.82       12.91      9.00 o
  -9   8   6       46.58       63.03     10.34 o
  -8   8   6      165.54      154.03     15.02 o
  -7   8   6      102.93      118.85     13.09 o
  -6   8   6      191.87      224.84     18.97 o
  -5   8   6        4.56        7.12      6.43 o
  -4   8   6       73.67       75.28      8.64 o
  -3   8   6        0.79        1.44      9.84 o
  -2   8   6        7.46        2.89      3.29 o
  -1   8   6        2.23       11.27      5.10 o
   0   8   6      147.72      159.55     12.74 o
   1   8   6      453.36      483.35     21.78 o
   2   8   6        4.08        3.42      8.98 o
   3   8   6      293.40      271.94     14.64 o
   4   8   6        7.21        0.34      4.94 o
   5   8   6       21.44        0.64      2.66 o
   6   8   6      166.35      194.47     15.65 o
   7   8   6        1.04        1.55      4.66 o
   8   8   6       15.47        9.38      5.69 o
   9   8   6      118.13      133.10     11.94 o
  10   8   6       32.91       34.87     17.83 o
 -12   9   6       12.41       31.77     12.25 o
 -11   9   6      130.90      142.78     23.15 o
 -10   9   6       17.15       28.85     12.41 o
  -9   9   6      148.56      169.94     24.24 o
  -8   9   6       13.73       22.97     11.01 o
  -7   9   6        0.03       -6.08      6.08 o
  -6   9   6      184.85      186.78     24.76 o
  -5   9   6       32.64       58.99      9.86 o
  -4   9   6      106.58      134.47     11.95 o
  -3   9   6        2.84        9.19      4.43 o
  -2   9   6        3.18        1.36      3.82 o
  -1   9   6      138.38      127.61     18.65 o
   0   9   6      357.24      376.20     26.37 o
   1   9   6        8.29       10.78      7.15 o
   2   9   6        9.66       17.96      7.36 o
   3   9   6      109.52      138.76     14.17 o
   4   9   6       35.48       37.47      9.06 o
   5   9   6       15.61        8.78      6.75 o
   6   9   6       36.86       31.17      8.64 o
   7   9   6      100.90      108.63     14.31 o
   8   9   6       99.93      107.66     13.82 o
   9   9   6        0.01       -1.40      4.37 o
 -11  10   6        1.31        1.50     10.32 o
 -10  10   6        7.09       15.12     12.08 o
  -9  10   6       24.71       23.74     12.53 o
  -8  10   6      222.52      233.63     29.00 o
  -7  10   6       76.69       71.91     17.79 o
  -6  10   6       10.93       -8.44     12.09 o
  -5  10   6        2.47       -1.04      5.28 o
  -4  10   6       14.88       15.75      8.67 o
  -3  10   6       33.54       38.91      8.64 o
  -2  10   6        6.59        6.78      8.92 o
  -1  10   6        3.37        0.85      7.04 o
   0  10   6       70.24       74.14     16.12 o
   1  10   6        0.26       -3.08      6.01 o
   2  10   6       85.12       98.31     16.51 o
   3  10   6       63.03       55.83     11.65 o
   4  10   6        0.84        1.52      4.62 o
   5  10   6       39.86       41.01     10.86 o
   6  10   6       13.74        1.07      3.45 o
   7  10   6       13.07       11.75      7.26 o
  -8  11   6       42.31       24.93      9.92 o
  -7  11   6       39.51       49.87     11.69 o
  -6  11   6       39.47       50.01     11.56 o
  -5  11   6        6.05       22.80     10.98 o
  -4  11   6       16.48       15.34     32.34 o
  -3  11   6      107.74       92.57     18.10 o
  -2  11   6        2.32       -6.70      7.08 o
  -1  11   6       31.42       49.94     15.10 o
   0  11   6        1.77       13.11      9.47 o
   1  11   6        1.80       -3.29      8.46 o
   2  11   6       10.18       18.67      8.60 o
   3  11   6       13.09       28.93      9.48 o
   4  11   6      117.47      135.08     18.51 o
   5  11   6        5.27        5.94      4.73 o
  -3  12   6       25.44       29.28     10.96 o
  -2  12   6      158.84      167.07     24.95 o
  -1  12   6       69.24       77.36     18.17 o
   0  12   6        3.26       -2.52      8.26 o
   1  12   6        0.40       -3.24      7.66 o
 -17   1   7       13.61       10.23      4.59 o
 -16   1   7        1.25       -0.56      7.18 o
 -15   1   7      209.30      205.64     14.50 o
 -14   1   7        5.88        4.84      4.66 o
 -13   1   7        8.95        9.08      5.64 o
 -12   1   7      245.38      229.45     11.37 o
 -11   1   7        0.45        0.51      2.61 o
 -10   1   7        2.99        7.63      3.61 o
  -9   1   7      237.16      232.23     10.24 o
  -8   1   7       43.34       41.16      3.66 o
  -7   1   7       59.56       54.15      3.47 o
  -6   1   7       32.16       39.77      2.88 o
  -5   1   7       54.74       56.91      3.06 o
  -4   1   7        2.65        3.58      1.27 o
  -3   1   7       34.42       50.94      2.49 o
  -2   1   7       93.71       95.31      2.78 o
  -1   1   7      209.31      217.86      3.77 o
   0   1   7      120.73      130.75      3.29 o
   1   1   7       60.75       62.53      5.77 o
   2   1   7      481.00      512.64     13.04 o
   3   1   7       71.50       67.05      6.09 o
   4   1   7       94.21       94.02      9.68 o
   5   1   7        6.98        9.26      5.47 o
   6   1   7      294.29      294.17     10.15 o
   7   1   7      157.63      170.19     13.59 o
   8   1   7      182.16      188.19     11.55 o
   9   1   7       86.19       78.72      8.92 o
  10   1   7       20.99       22.57      5.52 o
  11   1   7        2.40        4.35      3.70 o
  12   1   7        2.34        5.75      4.55 o
  13   1   7       30.25       34.89      7.50 o
 -17   2   7       10.65       12.51      5.36 o
 -16   2   7        2.11        9.71      3.87 o
 -15   2   7       37.12       39.63      6.38 o
 -14   2   7        9.86       17.08      5.94 o
 -13   2   7       19.30       21.06      4.32 o
 -12   2   7        8.05        9.22      4.50 o
 -11   2   7       72.37       72.75      8.16 o
 -10   2   7      114.77      123.11      9.22 o
  -9   2   7        3.26        7.01      3.67 o
  -8   2   7      106.07      114.33      5.80 o
  -7   2   7       36.53       26.55      2.63 o
  -6   2   7      112.61      110.32      4.19 o
  -5   2   7        3.30        1.43      1.41 o
  -4   2   7      158.78      159.27      4.18 o
  -3   2   7       91.27       86.89      4.31 o
  -2   2   7        0.03        1.29      1.54 o
  -1   2   7       22.23       22.90      1.82 o
   0   2   7        0.57        1.97      1.26 o
   1   2   7      299.74      309.70     10.22 o
   2   2   7        0.12        1.19      3.13 o
   3   2   7      133.36      138.40      7.71 o
   4   2   7       88.72      104.90      6.42 o
   5   2   7       90.78       85.39      6.23 o
   6   2   7       12.24        7.31      3.00 o
   7   2   7        0.55        2.11      2.55 o
   8   2   7       27.77       24.61      4.68 o
   9   2   7       68.18       51.59      7.66 o
  10   2   7      131.23      121.67     14.18 o
  11   2   7        4.70        2.25      3.63 o
  12   2   7        0.60        5.08      5.24 o
  13   2   7       51.27       41.44      7.19 o
 -17   3   7        7.65        9.17      9.08 o
 -16   3   7        0.68        0.69      3.10 o
 -15   3   7        2.78        4.22      3.51 o
 -14   3   7       69.17       62.00      7.27 o
 -13   3   7      121.34      128.94     10.12 o
 -12   3   7        1.01        3.51      3.17 o
 -11   3   7      356.31      329.96     12.78 o
 -10   3   7      748.92      672.57     17.55 o
  -9   3   7       43.71       34.07      5.31 o
  -8   3   7       34.69       38.61      4.67 o
  -7   3   7      134.03      128.48      5.65 o
  -6   3   7       64.09       64.09      3.69 o
  -5   3   7      132.31      136.25      4.67 o
  -4   3   7      820.34      798.70      9.89 o
  -3   3   7      204.21      210.82      5.02 o
  -2   3   7      249.84      228.25      4.95 o
  -1   3   7      214.28      212.53      5.37 o
   0   3   7       70.56       80.89      3.81 o
   1   3   7       15.07       20.28      3.81 o
   2   3   7        0.01       -0.90      2.25 o
   3   3   7      147.67      162.89      7.63 o
   4   3   7       15.64        6.23      3.21 o
   5   3   7       24.55       15.39      4.35 o
   6   3   7        1.48        3.56      3.07 o
   7   3   7       58.40       54.23      6.45 o
   8   3   7        6.42        3.01      4.23 o
   9   3   7      286.78      274.39     13.67 o
  10   3   7       32.13       42.16      7.20 o
  11   3   7       26.83       47.22      7.46 o
  12   3   7      126.80      117.68     10.41 o
  13   3   7       41.27       42.44      7.72 o
 -16   4   7        6.05       12.15      4.60 o
 -15   4   7       11.36        9.40      4.74 o
 -14   4   7        2.76       -5.64      5.64 o
 -13   4   7       11.42       22.50      4.97 o
 -12   4   7        1.34        8.77      5.16 o
 -11   4   7      273.99      239.93     12.82 o
 -10   4   7        2.91       -1.63      3.07 o
  -9   4   7       44.32       46.65      6.71 o
  -8   4   7       15.89       11.54      4.96 o
  -7   4   7       18.33       22.97      3.72 o
  -6   4   7      373.12      352.77      9.07 o
  -5   4   7      673.58      649.47     10.10 o
  -4   4   7      263.86      267.36      6.42 o
  -3   4   7      173.69      179.87      5.22 o
  -2   4   7        0.37        2.40      1.39 o
  -1   4   7       76.46       82.92      4.00 o
   0   4   7       19.46       30.50      3.59 o
   1   4   7       32.55       42.68      4.82 o
   2   4   7      239.82      238.03      8.55 o
   3   4   7       31.79       28.67      4.08 o
   4   4   7        0.04        1.24      4.82 o
   5   4   7      118.64      124.20     10.88 o
   6   4   7      149.11      147.52      9.41 o
   7   4   7       55.90       69.96      7.50 o
   8   4   7       63.58       54.23     18.53 o
   9   4   7       86.71       94.54      9.67 o
  10   4   7       61.00       59.42     11.02 o
  11   4   7        0.43        2.71      4.48 o
  12   4   7       73.93       70.56     13.08 o
 -16   5   7        3.97       15.35      5.39 o
 -15   5   7      126.97      118.15     12.02 o
 -14   5   7        5.95       11.58      5.23 o
 -13   5   7       42.83       41.02      7.60 o
 -12   5   7      272.22      268.79     13.83 o
 -11   5   7        0.86        1.62      4.63 o
 -10   5   7       15.25       16.00      5.09 o
  -9   5   7        0.88        1.74      4.54 o
  -8   5   7       19.33       14.05      6.39 o
  -7   5   7        8.05        7.46      3.38 o
  -6   5   7       28.62       21.63      4.12 o
  -5   5   7      536.89      564.99     11.44 o
  -4   5   7      941.62      963.14     13.45 o
  -3   5   7        8.30       10.34      2.37 o
  -2   5   7       38.45       38.42      3.00 o
  -1   5   7        6.32        8.90      2.26 o
   0   5   7       86.29       91.04      5.62 o
   1   5   7      469.67      434.01     11.41 o
   2   5   7      353.15      333.43     10.76 o
   3   5   7      416.12      393.00     15.11 o
   4   5   7      214.42      229.87     10.08 o
   5   5   7      532.91      493.91     14.36 o
   6   5   7       35.74       32.06      5.74 o
   7   5   7       14.69       24.95     12.07 o
   8   5   7       17.31       21.74      6.33 o
   9   5   7       92.37       86.92      9.34 o
  10   5   7      100.95      104.92      8.94 o
  11   5   7        4.74       -2.23      5.82 o
  12   5   7        5.47        7.35      4.20 o
 -15   6   7        2.41       12.92      5.21 o
 -14   6   7       19.34       24.92      6.72 o
 -13   6   7        3.62       11.71      5.08 o
 -12   6   7       22.58       21.07     11.07 o
 -11   6   7      269.12      257.97     13.50 o
 -10   6   7       47.02       45.67      9.40 o
  -9   6   7      237.74      268.77     17.00 o
  -8   6   7       26.58       44.78     15.69 o
  -7   6   7      118.31      139.80     14.27 o
  -6   6   7      464.51      470.72     17.02 o
  -5   6   7       11.63       13.81      4.98 o
  -4   6   7       73.05       82.34      7.16 o
  -3   6   7      194.22      218.85      9.20 o
  -2   6   7       54.99       44.88      5.42 o
  -1   6   7       26.01       45.51      5.86 o
   0   6   7      235.09      258.62     34.90 o
   1   6   7      470.38      445.75     18.66 o
   2   6   7      246.73      242.58     10.60 o
   3   6   7      331.41      309.24     11.54 o
   4   6   7        0.51        4.34      3.36 o
   5   6   7      188.89      169.17      9.75 o
   6   6   7       87.72      109.08      9.31 o
   7   6   7       41.83       36.68     19.39 o
   8   6   7       75.08       99.55     31.05 o
   9   6   7        4.17        5.58     11.66 o
  10   6   7       15.80        0.01     16.11 o
  11   6   7        8.98       12.15      4.65 o
 -14   7   7        0.04        5.95      8.38 o
 -13   7   7      131.85      178.56     17.87 o
 -12   7   7      178.92      159.15     16.68 o
 -11   7   7       83.19      104.07     13.61 o
 -10   7   7       16.69       20.69      8.16 o
  -9   7   7        1.05        8.16      5.28 o
  -8   7   7        2.65        1.88      5.44 o
  -7   7   7       12.77       20.66      7.44 o
  -6   7   7       32.92       33.26      7.45 o
  -5   7   7      449.06      455.84     19.22 o
  -4   7   7      382.10      407.29     16.33 o
  -3   7   7      268.70      285.31     13.72 o
  -2   7   7       73.86       80.99     10.98 o
  -1   7   7      254.56      259.72     15.46 o
   0   7   7      294.82      299.95     19.80 o
   1   7   7       38.08       29.86      7.12 o
   2   7   7       13.43        3.84      4.67 o
   3   7   7      146.30      149.48     11.85 o
   4   7   7        1.72       -3.06      3.73 o
   5   7   7        2.90       -0.01      2.89 o
   6   7   7      669.13      663.37     30.72 o
   7   7   7      275.01      305.14     15.63 o
   8   7   7      161.46      160.10     28.36 o
   9   7   7        0.94       -1.11      7.38 o
  10   7   7       10.86       17.24      5.19 o
 -13   8   7       46.87       61.58     16.11 o
 -12   8   7        0.62        4.87      9.31 o
 -11   8   7       24.36       30.08      8.27 o
 -10   8   7       56.34       77.67     28.36 o
  -9   8   7      353.55      348.05     19.77 o
  -8   8   7      175.26      199.37     17.70 o
  -7   8   7      131.53      148.05     19.40 o
  -6   8   7       83.33       94.85     10.60 o
  -5   8   7      206.95      219.77     12.93 o
  -4   8   7        0.19        6.91      4.72 o
  -3   8   7       23.09       30.84      6.08 o
  -2   8   7       29.46       14.76      7.86 o
  -1   8   7       54.25       87.98     17.91 o
   0   8   7      335.77      336.10     29.79 o
   1   8   7        1.40       10.72      5.13 o
   2   8   7      577.19      604.28     37.94 o
   3   8   7       77.37       86.49     10.42 o
   4   8   7       66.56       66.29      9.69 o
   5   8   7      181.24      123.85     15.89 o
   6   8   7       20.34       18.79      7.23 o
   7   8   7        8.34        7.75      5.92 o
   8   8   7       12.48       12.80      6.12 o
   9   8   7      132.41      169.13     13.88 o
 -12   9   7      450.37      469.74     35.21 o
 -11   9   7       31.60       46.73     14.79 o
 -10   9   7       23.53       13.92     11.04 o
  -9   9   7        1.65        5.93      9.43 o
  -8   9   7       37.21       49.82     14.93 o
  -7   9   7       12.01       26.52     12.06 o
  -6   9   7        5.56       13.10      9.42 o
  -5   9   7       59.69       85.86     17.82 o
  -4   9   7      187.69      190.05     14.43 o
  -3   9   7      116.07      152.37     21.75 o
  -2   9   7       95.79      112.16     18.33 o
  -1   9   7      758.28      752.22     37.69 o
   0   9   7       56.16       37.26     11.74 o
   1   9   7       56.37       59.14     12.52 o
   2   9   7      259.00      245.34     15.29 o
   3   9   7       47.99       58.70     12.16 o
   4   9   7        2.71       14.12      5.96 o
   5   9   7        1.17        1.49      5.86 o
   6   9   7      230.85      211.24     17.98 o
   7   9   7      170.83      197.51     16.90 o
 -10  10   7      198.05      231.56     30.98 o
  -9  10   7       40.70       43.46     15.81 o
  -8  10   7      128.97      149.07     25.52 o
  -7  10   7        3.09       13.17      9.80 o
  -6  10   7       25.95       34.32     11.97 o
  -5  10   7       33.10       36.00      9.49 o
  -4  10   7       24.91       36.85     10.81 o
  -3  10   7        0.39       25.00     10.11 o
  -2  10   7        2.20       11.96      9.30 o
  -1  10   7       15.05        4.36      8.11 o
   0  10   7      104.58      138.87     21.08 o
   1  10   7      410.40      446.26     29.72 o
   2  10   7      112.18       85.18     15.70 o
   3  10   7       74.56       79.25     14.82 o
   4  10   7       18.12        6.38      5.64 o
   5  10   7       41.80       38.67     11.21 o
   6  10   7        0.04        0.89      3.07 o
  -7  11   7      404.07      435.32     25.04 o
  -6  11   7        6.40       16.24      7.51 o
  -4  11   7       47.71       71.79     15.65 o
  -3  11   7       50.70       71.19     16.24 o
  -2  11   7      151.26      178.24     25.60 o
  -1  11   7      133.38      155.70     23.92 o
   0  11   7       50.00       51.17     15.18 o
   1  11   7       21.53        0.02      9.19 o
   2  11   7      136.52      144.00     20.53 o
   3  11   7        1.32       -5.43      5.43 o
 -17   0   8       25.73       26.04      7.77 o
 -16   0   8       92.61       93.49     14.24 o
 -15   0   8      187.34      195.09     19.09 o
 -14   0   8        1.36        5.54      5.06 o
 -13   0   8       33.35       21.94      7.19 o
 -12   0   8      163.48      160.32     15.89 o
 -11   0   8      251.24      255.93     16.74 o
 -10   0   8      466.19      408.44     20.28 o
  -9   0   8       28.58       30.64      7.25 o
  -8   0   8      719.76      752.58     20.55 o
  -7   0   8      358.39      356.19     11.10 o
  -6   0   8      440.82      428.48     11.71 o
  -5   0   8      698.04      649.77     14.87 o
  -4   0   8      243.00      214.05      7.60 o
  -3   0   8      290.56      306.69      7.98 o
  -2   0   8      173.19      187.14     13.06 o
  -1   0   8      732.97      720.85     23.01 o
   0   0   8      497.44      477.09     18.73 o
   1   0   8      155.67      157.85     13.55 o
   2   0   8      985.47      924.13     33.92 o
   3   0   8      566.38      522.48     20.12 o
   4   0   8      492.05      483.71     20.95 o
   5   0   8       82.46       86.69     15.10 o
   6   0   8        8.63        8.56      5.33 o
   7   0   8        0.26       -3.52      3.52 o
   8   0   8       52.02       46.87     10.23 o
   9   0   8      281.37      314.48     22.05 o
  10   0   8       76.72       83.23     14.52 o
  11   0   8      362.80      335.53     23.92 o
 -17   1   8       19.16       21.02      4.64 o
 -16   1   8        0.23        0.54      2.62 o
 -15   1   8      365.96      370.49     15.47 o
 -14   1   8      272.45      252.53     12.62 o
 -13   1   8       69.57       67.94      7.85 o
 -12   1   8      180.64      193.21     12.44 o
 -11   1   8      223.56      205.38     11.24 o
 -10   1   8      335.01      326.26     13.15 o
  -9   1   8        2.74        0.72      2.88 o
  -8   1   8        4.63        3.37      1.63 o
  -7   1   8      455.40      444.64     11.06 o
  -6   1   8       88.35      100.82      4.18 o
  -5   1   8       59.27       66.62      3.45 o
  -4   1   8     1265.80     1216.73     12.66 o
  -3   1   8     1138.68     1127.66     16.64 o
  -2   1   8      347.93      319.87     11.30 o
  -1   1   8      282.26      252.03     10.12 o
   0   1   8       47.74       39.85      5.29 o
   1   1   8      208.94      206.68      9.22 o
   2   1   8       55.93       49.59      9.10 o
   3   1   8      233.79      239.08      9.92 o
   4   1   8      943.85      926.92     19.20 o
   5   1   8      479.69      481.38     13.97 o
   6   1   8      164.49      170.03      9.02 o
   7   1   8       89.31       87.26      8.56 o
   8   1   8      638.47      607.27     31.70 o
   9   1   8       98.18       93.69     19.68 o
  10   1   8      396.34      363.14     34.91 o
  11   1   8        0.96        6.99      3.98 o
  12   1   8       15.82       20.40      5.41 o
 -17   2   8       14.90       48.46     17.03 o
 -16   2   8      104.12      122.20     10.94 o
 -15   2   8      234.05      258.08     13.34 o
 -14   2   8        1.16        9.08      3.52 o
 -13   2   8       54.81       68.04      7.67 o
 -12   2   8       90.22       87.10      8.41 o
 -11   2   8        0.02        5.79      3.28 o
 -10   2   8       34.63       36.15      8.02 o
  -9   2   8      217.35      233.53     10.80 o
  -8   2   8      712.65      718.72     14.85 o
  -7   2   8     1325.55     1245.99     23.52 o
  -6   2   8      326.06      324.96      6.71 o
  -5   2   8       43.71       48.77      3.07 o
  -4   2   8       66.48       77.45      3.70 o
  -3   2   8      883.15      908.18     15.01 o
  -2   2   8       41.28       47.20      5.80 o
  -1   2   8       14.99       12.94      4.03 o
   0   2   8       65.31       51.74      5.90 o
   1   2   8      975.35      954.38     21.43 o
   2   2   8     1300.83     1247.97     22.08 o
   3   2   8     1409.55     1358.73     23.28 o
   4   2   8        0.71        4.04      3.44 o
   5   2   8       66.19       62.03      5.84 o
   6   2   8        3.47        5.05      4.72 o
   7   2   8      384.05      391.10     17.22 o
   8   2   8      142.54       91.90     34.37 o
   9   2   8       39.53       39.17      7.35 o
  10   2   8      891.74      895.80     26.98 o
  11   2   8      193.29      186.01     13.41 o
  12   2   8        1.67       -1.61      3.60 o
 -16   3   8       21.91       38.20      7.64 o
 -15   3   8        1.92        9.00      5.79 o
 -14   3   8      300.75      347.51     22.28 o
 -13   3   8      131.37      127.45     12.19 o
 -12   3   8       38.49       49.71      7.85 o
 -11   3   8       96.00       99.71     10.34 o
 -10   3   8       36.72       30.18      6.16 o
  -9   3   8       94.46       90.55      9.60 o
  -8   3   8       68.81       83.02      8.84 o
  -7   3   8       29.32       35.59      4.71 o
  -6   3   8      260.52      245.62      6.44 o
  -5   3   8      285.86      289.31      7.38 o
  -4   3   8      300.52      293.57      9.45 o
  -3   3   8      629.10      614.39     12.69 o
  -2   3   8        0.08       -0.74      3.03 o
  -1   3   8      243.80      249.33     14.73 o
   0   3   8      166.26      171.06      9.02 o
   1   3   8        9.67        4.34      2.94 o
   2   3   8        1.64       -0.10      2.41 o
   3   3   8        0.52        2.62      2.74 o
   4   3   8      425.12      417.77     14.40 o
   5   3   8       64.74       76.74      6.96 o
   6   3   8      190.72      185.62      9.42 o
   7   3   8      679.48      679.82     22.77 o
   8   3   8       66.04       66.45      8.93 o
   9   3   8      118.76      103.45     10.92 o
  10   3   8        4.60        5.80      4.44 o
  11   3   8       18.35       17.46      9.53 o
 -16   4   8       20.34       16.52      5.80 o
 -15   4   8      139.51      146.13     13.99 o
 -14   4   8       40.15       40.60      8.27 o
 -13   4   8       29.78       27.43      6.74 o
 -12   4   8       24.89       19.19      5.55 o
 -11   4   8       95.53       91.67     10.22 o
 -10   4   8      662.72      631.62     20.77 o
  -9   4   8      175.28      166.61     16.10 o
  -8   4   8       86.28       99.62     10.03 o
  -7   4   8      127.51      122.77     14.65 o
  -6   4   8       44.40       42.19      4.13 o
  -5   4   8     1237.97     1269.17     17.48 o
  -4   4   8      230.15      250.80      8.89 o
  -3   4   8      633.74      615.74     24.23 o
  -2   4   8      989.29      962.94     18.52 o
  -1   4   8      331.81      318.84     10.26 o
   0   4   8      409.38      414.17     11.60 o
   1   4   8       93.56       91.66      6.73 o
   2   4   8        4.77        6.98      3.02 o
   3   4   8      308.10      298.81     11.91 o
   4   4   8       64.29       63.67      5.82 o
   5   4   8       14.72       12.81      4.18 o
   6   4   8      146.97      173.59     15.66 o
   7   4   8       46.14       48.50      9.76 o
   8   4   8        6.18        2.88      4.41 o
   9   4   8      240.88      263.45     20.13 o
  10   4   8       45.03       52.66      8.81 o
  11   4   8      125.55      136.54     17.14 o
 -15   5   8       33.15       47.54      8.16 o
 -14   5   8       80.02       94.24     11.22 o
 -13   5   8       18.28       16.40      7.30 o
 -12   5   8      100.05      115.24     11.60 o
 -11   5   8      418.29      403.98     17.28 o
 -10   5   8       20.86       13.78      5.17 o
  -9   5   8       69.97       74.43     15.73 o
  -8   5   8      296.18      260.84     13.48 o
  -7   5   8        1.07        3.27      3.80 o
  -6   5   8      122.97      126.25      9.51 o
  -5   5   8       38.36       39.33      4.88 o
  -4   5   8      276.91      295.76      9.83 o
  -3   5   8      612.34      610.55     17.86 o
  -2   5   8     1193.97     1152.01     24.42 o
  -1   5   8        8.70        4.93      3.77 o
   0   5   8       39.46       32.49      4.97 o
   1   5   8       45.52       44.91      6.49 o
   2   5   8        0.16        0.72      2.83 o
   3   5   8       11.54       18.90      4.13 o
   4   5   8        0.92        4.03      2.85 o
   5   5   8       73.04       85.41      7.69 o
   6   5   8      155.72      160.47     17.77 o
   7   5   8      217.01      214.92     20.04 o
   8   5   8       67.27       56.18      8.46 o
   9   5   8       54.62       60.04      9.39 o
  10   5   8       18.06       42.57     13.67 o
 -14   6   8        2.22       13.28      7.35 o
 -13   6   8       23.60       40.63     13.13 o
 -12   6   8       84.85      112.90     14.99 o
 -11   6   8       22.03       14.19      7.70 o
 -10   6   8       21.37       15.20      6.69 o
  -9   6   8      239.29      246.83     18.75 o
  -8   6   8      249.36      259.46     17.51 o
  -7   6   8      210.28      219.98     15.88 o
  -6   6   8       81.85       94.72     10.21 o
  -5   6   8        0.85        0.96      3.82 o
  -4   6   8        2.06       -3.40      3.75 o
  -3   6   8        0.17       -4.70      8.06 o
  -2   6   8        0.60        2.51      4.79 o
  -1   6   8       34.79       36.18      7.97 o
   0   6   8      112.43      136.07     13.47 o
   1   6   8       59.94       76.65     13.69 o
   2   6   8      162.42      152.10     29.04 o
   3   6   8       21.78       29.77      5.46 o
   4   6   8      271.65      259.69     12.79 o
   5   6   8       75.52       97.81     13.74 o
   6   6   8        4.70        4.25      4.75 o
   7   6   8       73.15       75.79      9.80 o
   8   6   8       83.18       78.31     10.05 o
   9   6   8        8.41       11.38      6.79 o
  10   6   8        7.27       13.59      5.56 o
 -13   7   8       10.33       20.20     31.26 o
 -12   7   8        0.02       -4.14     11.32 o
 -11   7   8       17.57       19.90      8.32 o
 -10   7   8      339.80      366.51     23.50 o
  -9   7   8       38.39       54.72     11.00 o
  -8   7   8       22.18       44.89     11.90 o
  -7   7   8      214.42      216.97     17.21 o
  -6   7   8      283.26      320.65     15.24 o
  -5   7   8      282.02      297.66     14.68 o
  -4   7   8        0.72        1.09      5.24 o
  -3   7   8        0.39       12.66      6.25 o
  -2   7   8        9.39        9.17      7.94 o
  -1   7   8       50.43       49.44     11.71 o
   0   7   8      737.37      697.93     45.03 o
   1   7   8       36.87       36.49      7.77 o
   2   7   8        0.30       -3.40      3.40 o
   3   7   8      314.08      263.68     15.41 o
   4   7   8      229.96      255.97     15.30 o
   5   7   8       27.02       19.73      7.81 o
   6   7   8        2.76        9.06      5.90 o
   7   7   8       36.02       48.53      8.49 o
   8   7   8       62.95       74.09      9.80 o
   9   7   8      140.80      138.30     11.78 o
 -12   8   8        0.21        0.02     11.14 o
 -11   8   8        0.03        4.29      6.10 o
 -10   8   8       53.16       68.63     12.13 o
  -9   8   8      233.05      256.62     19.65 o
  -8   8   8       30.83       38.68     14.70 o
  -7   8   8      114.09      166.94     17.88 o
  -6   8   8       22.69       23.17     13.77 o
  -5   8   8       10.51        7.23      7.63 o
  -4   8   8        6.90        2.12     11.94 o
  -3   8   8        3.09       15.11      6.35 o
  -2   8   8      150.19      168.09     16.03 o
  -1   8   8       31.73       38.45     10.77 o
   0   8   8      133.03      138.31     14.74 o
   1   8   8        8.14       10.32      5.93 o
   2   8   8       85.45       96.26     11.99 o
   3   8   8       82.82       91.17     11.32 o
   4   8   8      278.08      295.63     16.91 o
   5   8   8       22.84       26.51      9.14 o
   6   8   8        6.84       11.39      6.22 o
   7   8   8      159.30      160.40     15.58 o
 -10   9   8        1.21       -6.34      8.96 o
  -9   9   8        8.84       11.99     10.15 o
  -8   9   8       26.82       47.88     14.22 o
  -7   9   8       37.06       30.94     12.82 o
  -6   9   8      134.20      148.02     24.36 o
  -5   9   8        3.75       20.32      8.73 o
  -4   9   8      188.47      226.39     22.87 o
  -3   9   8       26.15       75.76     16.21 o
  -2   9   8      253.01      232.73     23.13 o
  -1   9   8       60.01       60.40     10.08 o
   0   9   8        6.12        0.52      9.36 o
   1   9   8        7.26       23.35      7.26 o
   2   9   8        7.70       28.73      7.01 o
   3   9   8        6.73       17.95      5.41 o
   4   9   8       83.76       64.76     12.88 o
   5   9   8      195.14      217.50     19.82 o
   6   9   8      165.95      132.18     17.48 o
  -8  10   8        4.20        2.62      9.27 o
  -7  10   8        0.74        1.10      7.43 o
  -5  10   8       24.67       43.40     12.54 o
  -4  10   8       36.35       52.03     14.22 o
  -3  10   8        5.52       12.23      9.91 o
  -2  10   8        1.58       -6.46      6.46 o
  -1  10   8      257.79      288.56     26.62 o
   0  10   8       74.79       99.72     18.51 o
   2  10   8      126.96      108.19     17.80 o
   3  10   8       56.11       43.19     10.98 o
  -4  11   8        0.02       10.94      7.80 o
  -3  11   8        1.68        6.07      7.33 o
  -2  11   8        1.84        4.74      8.98 o
  -1  11   8       36.26       38.28     14.06 o
 -16   1   9       39.37       46.40      7.45 o
 -15   1   9       38.28       49.00      7.29 o
 -14   1   9       58.28       80.06      8.87 o
 -13   1   9       11.71       18.60      6.94 o
 -12   1   9        9.54        4.99      3.50 o
 -11   1   9       24.73        9.07      4.43 o
 -10   1   9       58.76       57.25     14.18 o
  -9   1   9        7.80        5.24      3.53 o
  -8   1   9       44.23       33.83      6.63 o
  -7   1   9       37.20       36.56      8.26 o
  -6   1   9       13.33       11.18      6.33 o
  -5   1   9        0.14       -0.69      3.98 o
  -4   1   9       69.96       77.17      7.42 o
  -3   1   9      538.27      530.54     15.12 o
  -2   1   9       82.23       91.64      7.85 o
  -1   1   9       90.67      102.92     11.82 o
   0   1   9      190.21      178.22      9.68 o
   1   1   9       65.36       61.03      6.62 o
   2   1   9       58.85       59.38      6.62 o
   3   1   9      299.43      293.64     13.42 o
   4   1   9       58.89       46.65      8.24 o
   5   1   9       52.97       46.05      6.09 o
   6   1   9       93.50       98.34      9.50 o
   7   1   9       88.05       87.94     10.34 o
   8   1   9       74.63       63.15     10.00 o
   9   1   9       14.77       14.71      5.63 o
  10   1   9        0.08        4.21      3.72 o
  11   1   9        0.51        2.06      2.92 o
 -16   2   9       10.59       33.60      8.53 o
 -15   2   9       93.91      104.15     11.70 o
 -14   2   9       30.41       29.24      7.61 o
 -13   2   9        4.85       21.65      8.67 o
 -12   2   9        7.03       19.52     12.37 o
 -11   2   9       27.65       20.71      8.25 o
 -10   2   9       24.59       28.40      7.54 o
  -9   2   9        5.76       10.02      4.55 o
  -8   2   9      189.87      171.23     13.33 o
  -7   2   9      109.62      123.45     11.14 o
  -6   2   9      186.06      174.10     12.01 o
  -5   2   9      237.19      244.32     12.66 o
  -4   2   9       47.91       59.65      7.62 o
  -3   2   9        0.41        2.54      3.51 o
  -2   2   9      418.39      421.85     13.56 o
  -1   2   9       25.58       25.22      5.18 o
   0   2   9        2.68        2.99      3.49 o
   1   2   9       15.95       15.87      4.30 o
   2   2   9      115.27      113.44      9.82 o
   3   2   9      155.97      152.20     10.60 o
   4   2   9       21.60       13.53      5.07 o
   5   2   9       34.17       42.35      7.52 o
   6   2   9       45.23       42.84      7.64 o
   7   2   9        6.37        9.72      4.53 o
   8   2   9       26.44       64.63     14.68 o
   9   2   9       79.15       68.43     14.70 o
  10   2   9        0.21       -3.26      4.84 o
 -15   3   9        3.65        9.98      4.50 o
 -14   3   9      167.96      178.21     15.07 o
 -13   3   9      247.01      243.16     15.32 o
 -12   3   9        0.48        3.49      3.66 o
 -11   3   9        1.06        4.32      4.38 o
 -10   3   9       39.13       36.06      6.96 o
  -9   3   9      376.07      360.68     19.27 o
  -8   3   9      141.47      140.24     11.88 o
  -7   3   9        6.52       10.67      5.99 o
  -6   3   9      181.71      172.26     20.47 o
  -5   3   9      317.01      334.06     14.48 o
  -4   3   9      146.50      144.80     11.24 o
  -3   3   9       26.66       22.54      9.37 o
  -2   3   9        7.75       17.74      4.35 o
  -1   3   9       44.83       57.19      6.32 o
   0   3   9      584.28      563.84     15.60 o
   1   3   9       23.27       14.37      3.85 o
   2   3   9        9.27        6.73      3.30 o
   3   3   9       14.54       15.68      3.83 o
   4   3   9       60.54       63.19      9.30 o
   5   3   9        5.74       10.17      4.82 o
   6   3   9        4.43       11.81      7.52 o
   7   3   9       27.33       30.80      9.52 o
   8   3   9       85.03       67.20      9.69 o
   9   3   9       37.59       36.35      8.11 o
  10   3   9        6.32        3.08      4.73 o
 -15   4   9      187.63      206.14     16.55 o
 -14   4   9      133.36      149.07     15.37 o
 -13   4   9        1.68        2.35      4.42 o
 -12   4   9       26.72       25.40      6.61 o
 -11   4   9      129.95      125.21     12.11 o
 -10   4   9       37.29       52.15      8.11 o
  -9   4   9        6.95        6.72      7.08 o
  -8   4   9       71.94       81.22      9.79 o
  -7   4   9      335.00      338.16     15.47 o
  -6   4   9       87.48      104.56     10.41 o
  -5   4   9       40.80       33.72      6.71 o
  -4   4   9      143.48      141.01     11.54 o
  -3   4   9      207.56      196.82     11.90 o
  -2   4   9       22.49       22.20      5.24 o
  -1   4   9      117.70      112.25      8.82 o
   0   4   9      135.98      142.31      8.86 o
   1   4   9      187.32      173.33      8.70 o
   2   4   9      452.92      437.39     13.01 o
   3   4   9        2.40        5.11      2.82 o
   4   4   9      130.50      131.67      8.01 o
   5   4   9       55.50       61.33      8.29 o
   6   4   9       21.88       17.29      5.12 o
   7   4   9       11.73       19.95     11.49 o
   8   4   9      156.17      142.38     12.27 o
   9   4   9       27.75       15.79      9.58 o
  10   4   9        0.01        3.80      4.52 o
 -14   5   9      142.53      163.86     14.58 o
 -13   5   9        0.15        2.56      5.39 o
 -12   5   9       83.98       94.13     11.05 o
 -11   5   9       12.94       15.05      5.84 o
 -10   5   9      188.62      178.48     15.70 o
  -9   5   9       17.72       25.42      8.10 o
  -8   5   9       34.31       38.13      7.20 o
  -7   5   9       27.95       30.25      6.49 o
  -6   5   9      105.58      113.37     10.56 o
  -5   5   9       12.22       17.00      4.95 o
  -4   5   9        4.95       10.32      4.84 o
  -3   5   9      270.37      269.96     16.13 o
  -2   5   9      156.00      148.95     14.41 o
  -1   5   9      182.55      157.25     15.00 o
   0   5   9        0.14        5.00      7.26 o
   1   5   9        1.72        2.93      3.47 o
   2   5   9      109.23       91.78      9.63 o
   3   5   9        5.23        4.46      2.95 o
   4   5   9        1.50        0.42      2.63 o
   5   5   9       64.01       50.26      7.25 o
   6   5   9       20.03       28.05      7.13 o
   7   5   9       98.73      115.29     20.42 o
   8   5   9      310.06      274.88     15.90 o
   9   5   9        6.08        6.57      5.03 o
 -13   6   9       26.97       24.67     22.09 o
 -12   6   9        0.62        7.27      7.18 o
 -11   6   9        4.21        0.96      6.16 o
 -10   6   9      170.60      200.66     19.54 o
  -9   6   9       77.83       75.39     12.65 o
  -8   6   9      100.75       78.04     12.68 o
  -7   6   9      261.09      252.15     17.93 o
  -6   6   9        7.63        8.98      7.52 o
  -5   6   9       38.48       30.51      8.29 o
  -4   6   9       87.14       73.13     11.33 o
  -3   6   9        1.06        1.95      9.74 o
  -2   6   9       50.67       57.84     16.24 o
  -1   6   9      127.35      132.08     18.35 o
   0   6   9      158.60      153.39     16.23 o
   1   6   9       81.33       88.35     11.52 o
   2   6   9        9.08       32.18     16.25 o
   3   6   9      120.05      108.02     20.28 o
   4   6   9      405.68      424.59     17.12 o
   5   6   9        7.37       10.21      4.71 o
   6   6   9       22.35       -1.57      2.39 o
   7   6   9        8.32       15.13     11.32 o
   8   6   9       32.34       31.64     10.85 o
 -12   7   9        5.31        9.52      7.64 o
 -11   7   9       38.11       44.62     13.95 o
 -10   7   9       18.71       16.38      8.15 o
  -9   7   9        8.47       10.60      7.26 o
  -8   7   9       65.85       93.04     13.71 o
  -7   7   9      103.73      106.37     20.57 o
  -6   7   9      357.38      330.46     28.85 o
  -5   7   9       28.94       36.35      8.78 o
  -4   7   9       51.12       48.91      9.94 o
  -3   7   9       10.85       15.73      7.48 o
  -2   7   9      319.72      330.30     18.96 o
  -1   7   9       50.64       56.40     13.54 o
   0   7   9      151.43      147.01     20.30 o
   1   7   9       14.73       18.37      6.86 o
   2   7   9       32.17       17.64     13.06 o
   3   7   9        1.40       11.77      4.67 o
   4   7   9      133.99      153.34     13.12 o
   5   7   9      248.27      268.66     16.84 o
   6   7   9       63.65        0.47      3.23 o
   7   7   9       41.31       42.06     10.13 o
 -11   8   9        6.66       30.38      8.65 o
 -10   8   9       69.98       94.54     19.74 o
  -9   8   9       12.85       35.66      9.09 o
  -8   8   9       29.16       28.12     21.98 o
  -7   8   9      214.78      175.32     25.01 o
  -6   8   9       35.71       17.39     10.84 o
  -5   8   9       19.93       16.52      8.16 o
  -4   8   9        0.11        3.22      5.62 o
  -3   8   9        0.37       12.66      8.91 o
  -2   8   9        4.41       -3.66      8.71 o
  -1   8   9       98.23       79.79     11.87 o
   0   8   9       53.91       74.09     11.42 o
   1   8   9      189.81      207.84     35.09 o
   2   8   9      209.68      187.66     17.26 o
   3   8   9        8.44       16.13      5.69 o
   4   8   9      164.28      161.46     17.47 o
   5   8   9        0.14        2.88      6.15 o
   6   8   9        2.26       -0.03      2.93 o
  -9   9   9       57.69       95.96     19.47 o
  -5   9   9       30.43       57.84     14.72 o
  -4   9   9       25.36       41.45     11.19 o
  -3   9   9      102.19      115.19     14.49 o
  -2   9   9      153.55      177.58     17.55 o
  -1   9   9      103.89      126.27     14.67 o
   0   9   9        4.01       15.87      6.62 o
   1   9   9       30.48       26.24      7.57 o
   2   9   9        0.43        3.99      4.58 o
   3   9   9        2.17        9.14      7.17 o
   4   9   9        0.29       17.52      5.68 o
  -4  10   9      145.87      111.60     20.75 o
  -3  10   9       36.15       18.93     12.29 o
  -2  10   9       27.99       31.27     12.92 o
  -1  10   9      374.18      389.33     31.15 o
   0  10   9       27.58       11.25     10.57 o
 -15   0  10       14.54       22.82      8.70 o
 -14   0  10       56.48       66.28     16.66 o
 -13   0  10       12.75       22.85     11.19 o
 -12   0  10       17.98        0.41      7.52 o
 -11   0  10        6.10        7.28      8.61 o
 -10   0  10      236.60      247.39     24.93 o
  -9   0  10      126.57      132.16     22.20 o
  -8   0  10      598.50      624.32     37.59 o
  -7   0  10       28.47       39.67     14.05 o
  -6   0  10      109.94      129.73     20.99 o
  -5   0  10       58.91       55.92     15.35 o
  -4   0  10      321.27      310.38     21.17 o
  -3   0  10      401.75      415.04     20.39 o
  -2   0  10        4.58        2.28      4.58 o
  -1   0  10      166.30      157.40     15.17 o
   0   0  10      184.80      224.29     22.46 o
   1   0  10      857.86      841.19     28.36 o
   2   0  10      563.83      530.94     22.91 o
   3   0  10        3.39        9.27      6.18 o
   4   0  10      197.39      191.30     15.73 o
   5   0  10       32.21       23.93      7.72 o
   6   0  10       42.09       66.65     13.87 o
   7   0  10        4.32        2.87      7.28 o
   8   0  10        4.10        6.72      6.74 o
   9   0  10      148.07      186.00     19.29 o
 -15   1  10       27.60       42.26     13.52 o
 -14   1  10        1.42        8.16      4.50 o
 -13   1  10      172.50      230.19     29.75 o
 -12   1  10      121.95      116.67     21.62 o
 -11   1  10       97.33      107.85     23.02 o
 -10   1  10        3.91        2.38      6.96 o
  -9   1  10       16.09       23.42      7.86 o
  -8   1  10        0.74        8.74      5.92 o
  -7   1  10       23.58       29.86      8.96 o
  -6   1  10      164.75      167.86     18.67 o
  -5   1  10      599.13      564.99     19.69 o
  -4   1  10      539.88      540.74     19.05 o
  -3   1  10       22.50       22.45      4.79 o
  -2   1  10      418.46      405.21     14.16 o
  -1   1  10       40.13       39.72      8.41 o
   0   1  10      510.16      462.16     14.94 o
   1   1  10      146.66      131.14      9.85 o
   2   1  10      189.39      177.39     11.39 o
   3   1  10      230.41      240.67     11.58 o
   4   1  10        8.64        5.90      3.81 o
   5   1  10       84.18       87.19      8.73 o
   6   1  10       96.97      108.31     10.64 o
   7   1  10      390.95      372.38     18.86 o
   8   1  10      245.97      258.14     15.82 o
   9   1  10      148.52      160.87     18.33 o
 -15   2  10        7.10       29.43      7.32 o
 -14   2  10       58.33       71.54     13.98 o
 -13   2  10        0.17        4.72      4.02 o
 -12   2  10       11.94       18.87      9.03 o
 -11   2  10      102.83      100.57     13.86 o
 -10   2  10       81.39       89.75     12.55 o
  -9   2  10      190.21      205.96     18.62 o
  -8   2  10        5.53        7.86      6.03 o
  -7   2  10      132.34      153.70     16.54 o
  -6   2  10      430.64      459.06     29.80 o
  -5   2  10       86.40       84.07      9.84 o
  -4   2  10      142.91      129.46     12.98 o
  -3   2  10       25.27       37.54      6.76 o
  -2   2  10        0.14        2.91      3.55 o
  -1   2  10      179.22      192.49     11.81 o
   0   2  10      230.68      219.92     12.23 o
   1   2  10      395.61      363.31     15.63 o
   2   2  10      218.57      244.42     12.86 o
   3   2  10       47.04       41.01      7.49 o
   4   2  10       31.16       32.87      5.52 o
   5   2  10      349.96      332.98     13.28 o
   6   2  10       48.70       43.76     11.62 o
   7   2  10        4.12       13.43      4.90 o
   8   2  10      166.97      189.24     14.59 o
   9   2  10       27.69       31.25      7.68 o
 -14   3  10       92.44      108.64     12.12 o
 -13   3  10      291.39      342.54     17.75 o
 -12   3  10       66.72       81.76     10.24 o
 -11   3  10       44.38       53.90     10.34 o
 -10   3  10       58.34       69.21     11.26 o
  -9   3  10       15.23       23.64      7.47 o
  -8   3  10       33.76       29.55     14.19 o
  -7   3  10       13.63       12.61      6.16 o
  -6   3  10       42.72       41.36      9.26 o
  -5   3  10      246.13      257.02     15.24 o
  -4   3  10       68.22       62.40     12.11 o
  -3   3  10      426.77      421.46     16.68 o
  -2   3  10      152.50      171.68     15.51 o
  -1   3  10      443.15      458.57     15.12 o
   0   3  10      152.66      160.95      9.34 o
   1   3  10        0.25        7.11      3.35 o
   2   3  10        1.35        7.50      3.78 o
   3   3  10       52.59       52.86      5.93 o
   4   3  10        0.94        7.49      4.45 o
   5   3  10       61.21       54.01      7.34 o
   6   3  10      195.80      213.94     13.32 o
   7   3  10      155.41      175.66     13.77 o
   8   3  10       61.85       73.44     10.38 o
   9   3  10      174.12      110.26     16.16 o
 -14   4  10       35.83       32.87      7.36 o
 -13   4  10       55.65       81.79     11.09 o
 -12   4  10        0.49        6.13      5.04 o
 -11   4  10        4.79        8.97      4.92 o
 -10   4  10        7.31       16.93      6.93 o
  -9   4  10      207.88      244.92     19.16 o
  -8   4  10      163.29      180.71     18.93 o
  -7   4  10      577.19      584.91     25.73 o
  -6   4  10      455.10      482.84     60.60 o
  -5   4  10      146.73      158.20     11.83 o
  -4   4  10       91.31       92.41      9.91 o
  -3   4  10        7.56        5.92      6.96 o
  -2   4  10        3.09        7.94      4.55 o
  -1   4  10       40.89       45.14      8.50 o
   0   4  10        3.04        1.39      3.50 o
   1   4  10      238.43      241.14     11.98 o
   2   4  10      390.10      414.22     13.17 o
   3   4  10      421.64      412.64     14.13 o
   4   4  10      125.74      146.25     15.51 o
   5   4  10      115.40      122.82     21.22 o
   6   4  10       18.63       13.47      4.90 o
   7   4  10       58.79       48.54      9.10 o
   8   4  10       15.71       14.84     12.44 o
 -13   5  10        3.66        2.43      7.29 o
 -12   5  10      273.38      331.24     17.73 o
 -11   5  10      128.90      138.95     13.60 o
 -10   5  10      145.28      189.21     15.76 o
  -9   5  10      100.08      142.24     16.37 o
  -8   5  10       23.76       26.33      8.75 o
  -7   5  10       12.49       35.76     14.27 o
  -6   5  10       36.30       41.05     15.15 o
  -5   5  10      228.40      268.30     17.66 o
  -4   5  10       89.46       91.23     12.84 o
  -3   5  10      184.93      185.35     17.45 o
  -2   5  10       25.59       40.41      8.83 o
  -1   5  10      125.71      126.89     14.41 o
   0   5  10       80.87       56.18     11.15 o
   1   5  10      280.14      244.10     16.38 o
   2   5  10       50.48       58.12      9.97 o
   3   5  10       22.11        1.06      8.91 o
   4   5  10       17.30       13.03      5.10 o
   5   5  10      204.26      219.07     14.56 o
   6   5  10      188.19      198.06     15.52 o
   7   5  10        0.81        3.34      3.58 o
 -12   6  10        4.46        2.35      7.01 o
 -11   6  10      192.32      234.87     22.41 o
 -10   6  10       40.11       40.24     15.86 o
  -9   6  10      119.61      142.63     23.91 o
  -8   6  10        7.52       18.93     13.63 o
  -7   6  10        1.38       -7.81      8.80 o
  -6   6  10      185.42      205.60     29.10 o
  -5   6  10       50.66       49.14     25.88 o
  -4   6  10      349.80      326.33     19.84 o
  -3   6  10        0.13       -6.86      9.62 o
  -2   6  10       11.35        9.12      7.14 o
  -1   6  10      132.43      135.68     14.87 o
   0   6  10      186.99      194.86     21.13 o
   1   6  10        3.62       22.43     10.33 o
   2   6  10       81.26       84.35     11.76 o
   3   6  10       55.36       51.37     20.36 o
   4   6  10       90.69       76.92     17.14 o
   5   6  10      149.72      169.92     14.12 o
   6   6  10       14.37       14.79      6.35 o
 -11   7  10       23.59       28.39      9.65 o
 -10   7  10       78.86       78.12     20.93 o
  -9   7  10      154.78      141.73     25.06 o
  -8   7  10        8.24        8.78     12.03 o
  -7   7  10       29.06       30.26     14.96 o
  -6   7  10       67.31       53.08     17.62 o
  -5   7  10        1.31        2.03     18.15 o
  -4   7  10       83.67       84.28     24.66 o
  -3   7  10      472.77      517.10     42.33 o
  -2   7  10       74.12       84.72     19.48 o
  -1   7  10       96.82      111.04     14.23 o
   0   7  10       22.50       21.20      7.67 o
   1   7  10       13.07       22.54      7.58 o
   2   7  10        3.66        8.43      6.81 o
   3   7  10       68.04       58.90     10.54 o
   4   7  10       34.10       26.74      7.26 o
   5   7  10        0.56        1.30      5.51 o
  -9   8  10        0.02       14.35     11.02 o
  -8   8  10       49.13       30.87     14.15 o
  -7   8  10        2.65       -8.66      8.66 o
  -6   8  10       17.73        8.54     10.77 o
  -5   8  10       30.11       10.03      7.50 o
  -4   8  10       15.48       19.37      8.00 o
  -3   8  10        9.46        0.56      6.43 o
  -2   8  10       14.53       -6.56      6.63 o
  -1   8  10       19.31       -5.71      5.71 o
   0   8  10      146.03      183.40     37.05 o
   1   8  10       79.40       90.08     12.78 o
   2   8  10        7.66        3.27     10.92 o
   3   8  10       26.98       38.67      8.62 o
  -4   9  10       15.06        7.51      6.02 o
  -3   9  10        5.14       20.92      9.43 o
  -2   9  10       88.07       65.49     25.54 o
  -1   9  10        8.50       16.93      7.13 o
   0   9  10        8.93       22.64      7.37 o
 -14   1  11       65.88       54.16     16.48 o
 -13   1  11        8.22       11.48      6.73 o
 -12   1  11        7.70        9.24      6.97 o
 -11   1  11       15.35       14.33      7.77 o
 -10   1  11       52.39       36.03     10.12 o
  -9   1  11        0.36       -1.40      4.91 o
  -8   1  11       55.30       54.12     11.14 o
  -7   1  11       21.69       11.96     12.37 o
  -6   1  11       36.01       30.41     11.90 o
  -5   1  11       18.74       16.86     13.82 o
  -4   1  11        4.06        0.06      4.26 o
  -3   1  11       26.93       38.81      9.43 o
  -2   1  11      217.52      233.74     12.18 o
  -1   1  11      270.85      278.24     12.58 o
   0   1  11       13.69        8.90      4.44 o
   1   1  11       98.64       88.72      8.76 o
   2   1  11       48.78       50.30      8.29 o
   3   1  11      239.53      212.12     12.10 o
   4   1  11       40.82       30.40      6.24 o
   5   1  11        3.00        7.75      4.29 o
   6   1  11       53.37       58.90     10.42 o
   7   1  11       35.38       12.21     10.32 o
 -14   2  11        2.62       10.81      5.19 o
 -13   2  11       14.77       23.72      7.80 o
 -12   2  11        1.16        2.45      5.24 o
 -11   2  11        4.54        9.05      6.92 o
 -10   2  11        4.28       15.67      8.01 o
  -9   2  11       95.64       83.29     13.57 o
  -8   2  11       91.24      105.68     14.77 o
  -7   2  11      168.23      185.07     21.48 o
  -6   2  11        0.01        2.84      6.48 o
  -5   2  11       50.38       54.64     10.74 o
  -4   2  11        8.70       -0.41      3.85 o
  -3   2  11       39.62        5.07      9.14 o
  -2   2  11      523.75      466.61     22.23 o
  -1   2  11       15.31       14.50      5.74 o
   0   2  11       21.05       23.43      6.13 o
   1   2  11      247.63      241.38     12.30 o
   2   2  11      227.76      234.59     12.56 o
   3   2  11       69.36       47.69      9.77 o
   4   2  11      140.76      137.44     11.00 o
   5   2  11        0.83       -3.45      3.45 o
   6   2  11       10.32       14.69      6.30 o
   7   2  11       50.34       52.66      9.60 o
 -13   3  11        3.06       12.20      6.32 o
 -12   3  11        9.90       12.30      7.52 o
 -11   3  11       31.19       46.23      9.22 o
 -10   3  11      135.45      140.04     16.63 o
  -9   3  11       77.32       78.66     13.19 o
  -8   3  11        8.02       10.79      8.09 o
  -7   3  11       53.30       42.39     14.56 o
  -6   3  11        0.88        7.88     10.37 o
  -5   3  11        0.46        7.51      5.63 o
  -4   3  11       89.07       88.89      9.89 o
  -3   3  11       56.92       47.93      7.59 o
  -2   3  11      222.27      230.77     16.06 o
  -1   3  11       22.36       16.61      9.28 o
   0   3  11        7.37        0.88      4.51 o
   1   3  11        2.66        0.23      4.13 o
   2   3  11       26.75       38.50      6.96 o
   3   3  11        2.74       -3.59      6.20 o
   4   3  11        6.36       -2.57      5.01 o
   5   3  11        2.23       -3.97      6.06 o
   6   3  11       89.76       98.52     10.67 o
   7   3  11       39.52       49.91      9.28 o
 -13   4  11        0.12        9.28      6.54 o
 -12   4  11       16.76       25.39      8.36 o
 -11   4  11       51.13       80.24     13.48 o
 -10   4  11       19.92        7.80     10.90 o
  -9   4  11       67.04       75.53     14.05 o
  -8   4  11      321.94      334.43     21.43 o
  -7   4  11        4.01        6.50      7.14 o
  -6   4  11       26.92       30.21      9.23 o
  -5   4  11       16.21       26.45      6.27 o
  -4   4  11       45.88       34.94      6.87 o
  -3   4  11        6.39        0.44      4.82 o
  -2   4  11        0.22       22.70     19.28 o
  -1   4  11      203.06      210.03     15.47 o
   0   4  11       29.25       30.47      7.09 o
   1   4  11        3.87        8.16      9.04 o
   2   4  11       21.87       12.41      7.82 o
   3   4  11        4.51        9.07      5.91 o
   4   4  11       43.62       41.55      6.88 o
   5   4  11      152.40      178.91     12.87 o
   6   4  11       20.49       21.07      9.66 o
 -12   5  11      169.99      202.83     31.16 o
 -11   5  11        0.51      -11.72     11.72 o
 -10   5  11       11.42       18.78     14.44 o
  -9   5  11        7.03       -3.36      9.09 o
  -8   5  11        4.92       13.98     12.99 o
  -7   5  11        1.00       -3.03     10.63 o
  -6   5  11        1.67       -0.16      9.88 o
  -5   5  11       41.39       58.33     13.13 o
  -4   5  11       56.17       54.90     10.42 o
  -3   5  11       23.90       23.25      9.23 o
  -2   5  11        3.78       -1.74      5.01 o
  -1   5  11      151.00      198.20     20.02 o
   0   5  11        8.41       17.80      6.50 o
   1   5  11      155.81      156.23     16.09 o
   2   5  11        2.56        7.64     14.10 o
   3   5  11       97.02      113.59     13.62 o
   4   5  11       74.87       91.33     10.30 o
   5   5  11        2.50       15.11     11.05 o
 -10   6  11       14.41       24.55     15.57 o
  -9   6  11       32.38       34.59     15.67 o
  -8   6  11       81.60      107.91     23.42 o
  -7   6  11        0.08        6.42     12.48 o
  -6   6  11       32.36       29.78     14.92 o
  -5   6  11       99.42       88.72     13.67 o
  -4   6  11        3.98        0.40      6.24 o
  -3   6  11        9.13        3.20      6.04 o
  -2   6  11        5.71       13.29      7.24 o
  -1   6  11        3.83       -4.51      4.51 o
   0   6  11        7.61       27.69      8.30 o
   1   6  11       46.81       34.40      9.24 o
   2   6  11       48.64       67.87     14.73 o
   3   6  11      216.56      225.26     17.50 o
   4   6  11       61.08       70.97     25.41 o
  -9   7  11       15.25       -6.61     10.10 o
  -8   7  11        4.58       37.16     15.22 o
  -7   7  11       35.15        4.36     12.52 o
  -6   7  11       47.23      110.74     22.57 o
  -5   7  11        0.27        8.81      9.72 o
  -4   7  11      145.75      174.61     18.01 o
  -3   7  11       54.02       45.90     13.85 o
  -2   7  11      158.26      148.46     16.94 o
  -1   7  11       13.40        5.19     20.38 o
   0   7  11        0.13        0.56     11.02 o
   1   7  11        0.13        5.40      6.47 o
   2   7  11       39.34       43.85      9.86 o
  -6   8  11        1.69       -9.80      9.80 o
  -5   8  11      120.42      154.85     27.87 o
  -4   8  11        4.80       -0.48      6.49 o
  -3   8  11       22.33       24.53     10.35 o
  -2   8  11       48.12       81.15     20.87 o
  -1   8  11       25.18       27.25      9.36 o
 -12   0  12       63.98       90.00     21.81 o
 -11   0  12        4.92        9.32     10.88 o
 -10   0  12       20.33        1.57     10.14 o
  -9   0  12       23.92       22.87     13.11 o
  -8   0  12      163.49      201.74     30.03 o
  -7   0  12      302.62      298.42     29.78 o
  -6   0  12      155.11      160.82     26.33 o
  -5   0  12      170.91      172.23     26.29 o
  -4   0  12       28.86       18.74     12.85 o
  -3   0  12      116.03      147.27     24.73 o
  -2   0  12      151.22      142.38     15.84 o
  -1   0  12       30.26       25.25      7.87 o
   0   0  12       58.89       66.82     11.80 o
   1   0  12       64.98       62.25     11.71 o
   2   0  12       51.20       42.61     17.49 o
   3   0  12      239.98      250.86     28.02 o
   4   0  12      219.36      215.37     20.25 o
   5   0  12        9.41       10.57      7.24 o
 -12   1  12       54.20       63.78     11.97 o
 -11   1  12        2.22       11.17      8.12 o
 -10   1  12        6.61       13.90      8.54 o
  -9   1  12      205.89      259.59     23.86 o
  -8   1  12       72.64       90.12     14.94 o
  -7   1  12        3.64       -4.46      6.19 o
  -6   1  12       76.91       91.90     14.65 o
  -5   1  12       28.86       38.67     10.34 o
  -4   1  12        3.59       -4.73      5.69 o
  -3   1  12      177.02      203.49     21.45 o
  -2   1  12      170.76      160.11     19.79 o
  -1   1  12      284.35      315.83     14.05 o
   0   1  12       48.83       65.63      8.12 o
   1   1  12       17.57       17.03      5.73 o
   2   1  12        0.02        7.59      4.49 o
   3   1  12       71.05       62.09      8.11 o
   4   1  12       26.26       24.84      6.58 o
   5   1  12       15.27        9.41      5.03 o
 -12   2  12      103.08      104.08     15.76 o
 -11   2  12       10.37       18.42      8.47 o
 -10   2  12        2.38        2.90      7.21 o
  -9   2  12      131.69      122.44     21.92 o
  -8   2  12      286.95      306.95     23.78 o
  -7   2  12      292.28      276.60     33.77 o
  -6   2  12        7.06        0.16      5.22 o
  -5   2  12        4.32        2.12      4.27 o
  -4   2  12      130.39      176.92     26.22 o
  -3   2  12        8.46       16.09      4.99 o
  -2   2  12       27.95        3.00      9.57 o
  -1   2  12        2.80       15.30     12.28 o
   0   2  12      392.86      386.37     15.56 o
   1   2  12       39.57       58.01      7.70 o
   2   2  12       36.63       39.33      6.83 o
   3   2  12      179.60      192.18     13.52 o
   4   2  12       95.61       80.80      9.49 o
   5   2  12      124.88      120.48     12.41 o
 -11   3  12      218.53      281.59     22.72 o
 -10   3  12      258.78      287.11     39.20 o
  -9   3  12       11.85       18.08      7.28 o
  -8   3  12       22.87       51.95     11.36 o
  -7   3  12      320.35      352.38     22.38 o
  -6   3  12       55.48       86.95     13.99 o
  -5   3  12        0.19       -6.51      6.51 o
  -4   3  12       20.62       24.99      6.64 o
  -3   3  12      162.15      164.18     14.24 o
  -2   3  12      157.11      148.62     13.83 o
  -1   3  12      299.44      311.64     18.08 o
   0   3  12       46.50       47.72     12.39 o
   1   3  12        1.18       -2.03      4.69 o
   2   3  12       62.26       53.21      7.50 o
   3   3  12        0.01       -3.87      4.13 o
   4   3  12       75.22       84.41     10.65 o
 -11   4  12       89.96       78.17     14.18 o
 -10   4  12      155.68      170.01     25.07 o
  -9   4  12        5.30        5.29      7.57 o
  -8   4  12       11.10       13.61      9.23 o
  -7   4  12      164.50      213.24     20.25 o
  -6   4  12       31.54       33.00      9.65 o
  -5   4  12      172.01      217.00     20.68 o
  -4   4  12       63.32       67.54      9.24 o
  -3   4  12        9.04        6.69      4.17 o
  -2   4  12        6.51       52.77     14.45 o
  -1   4  12      175.57      186.88     18.57 o
   0   4  12      122.10      128.17     14.85 o
   1   4  12      213.05      247.94     17.68 o
   2   4  12       85.89       97.42     18.22 o
   3   4  12       17.58       19.45     12.23 o
  -9   5  12        4.19       17.91     12.91 o
  -8   5  12        8.87       13.88     12.12 o
  -7   5  12       34.91       15.67     13.76 o
  -6   5  12       41.09       46.38     17.15 o
  -5   5  12       55.76       57.43     17.41 o
  -4   5  12      265.85      276.10     20.69 o
  -3   5  12       50.88       74.76     12.14 o
  -2   5  12      185.34      190.66     25.17 o
  -1   5  12       35.70       46.64     13.15 o
   0   5  12       69.36       67.71     11.91 o
   1   5  12       46.35       23.80      8.56 o
   2   5  12        0.71       13.65     12.17 o
  -8   6  12      124.33      144.81     27.05 o
  -7   6  12       33.70       36.47     15.81 o
  -6   6  12       59.48       57.15     19.58 o
  -5   6  12        1.56        3.65     11.18 o
  -4   6  12       45.96       30.22      8.84 o
  -3   6  12        6.87       -7.20     10.29 o
  -2   6  12        0.12        9.39      6.62 o
  -1   6  12       43.59       55.06     11.38 o
   0   6  12        0.16       22.33      8.86 o
 -10   1  13        1.56        6.49     11.38 o
  -9   1  13       23.78       31.95     10.80 o
  -8   1  13        3.76        8.61      7.87 o
  -7   1  13       17.63       17.75      9.44 o
  -6   1  13        8.59        8.08      7.85 o
  -5   1  13        0.41        5.80      7.59 o
  -4   1  13        3.99       -3.66      6.33 o
  -3   1  13       51.32       29.72     10.03 o
  -2   1  13        4.87        4.64      6.91 o
  -1   1  13       24.03       20.37      6.49 o
   0   1  13       12.08       25.53      5.74 o
   1   1  13       32.21       31.97      7.96 o
   2   1  13        0.27        1.55      4.59 o
  -9   2  13        1.88       -1.02      4.66 o
  -8   2  13        2.56       -0.55      4.54 o
  -7   2  13       31.99        5.84     11.20 o
  -6   2  13        0.24        3.21      6.19 o
  -5   2  13        8.13       -0.12     16.56 o
  -4   2  13        4.72        2.68      6.45 o
  -3   2  13        1.87        1.26      7.00 o
  -2   2  13        0.40        9.22      8.00 o
  -1   2  13       95.53      103.86     18.15 o
   0   2  13       20.21       12.82      8.27 o
   1   2  13        8.47        3.10      6.83 o
   2   2  13       16.88       14.51      5.28 o
  -9   3  13       13.94       13.53      7.86 o
  -8   3  13        5.14        5.76      6.88 o
  -7   3  13        2.70        9.76     10.73 o
  -6   3  13       28.05       23.97      9.00 o
  -5   3  13        2.37       14.72      7.99 o
  -4   3  13       25.28       24.23      9.33 o
  -3   3  13       44.97       36.73      7.73 o
  -2   3  13      245.96      247.96     16.53 o
  -1   3  13        1.75        0.52      5.34 o
   0   3  13      187.55      241.07     16.70 o
   1   3  13        1.09       -3.52      4.67 o
  -7   4  13        0.01       18.25      9.67 o
  -6   4  13        5.63        8.00      9.78 o
  -5   4  13        3.87       22.60     11.58 o
  -4   4  13        4.68        9.58      7.64 o
  -3   4  13       52.92       29.20     30.66 o
  -2   4  13       11.29       17.77      9.45 o
  -1   4  13        0.01        9.89      7.14 o
 
